# Supplementary material for: Integrated Analysis of mRNA and microRNA Expression in Corneal Impression Cytology Samples from Patients with PAX6-Related Congenital Aniridia
Source: Int J Mol Sci. 2026 Jul 7;27(13):6088. doi: 10.3390/ijms27136088 (PMC13361358; doi:10.3390/ijms27136088)
Supplement: Supplementary file 1 [file ijms-27-06088-s001.zip]

Archive with 2 entries (2 files):
- Supplementary Data_20260702.xlsx
- Supplementary Tables_20260702.pdf
