# Supplementary material for: Integrated Analysis of mRNA and microRNA Expression in Corneal Impression Cytology Samples from Patients with PAX6-Related Congenital Aniridia
Source: Int J Mol Sci. 2026 Jul 7;27(13):6088. doi: 10.3390/ijms27136088 (PMC13361358; doi:10.3390/ijms27136088)
Supplement: Supplementary file 1 [file ijms-27-06088-s001.zip › Supplementary Data_20260702.xlsx]

## Sheet: NormalizedExpressionMatrix_mRNA
gene_id	gene_name	AN_1	AN_2	AN_3	AN_4	AN_5	AN_6	AN_7	AN_8	AN_9	AN_10	AN_11	AN_12	AN_13	AN_14	Ctr_1	Ctr_2	Ctr_3	Ctr_4	Ctr_5	Ctr_6	Ctr_7	Ctr_8	Ctr_9	Ctr_10	Ctr_11	Ctr_12	Ctr_13	Ctr_14
ENSG00000000003,16	TSPAN6	9.40732	11.1646	11.7296	7.48153	16.8678	15.0575	21.2451	17.4494	12.6232	16.5652	11.2281	9.92753	11.3911	16.0678	9.07469	7.64393	9.84281	3.81907	10.3956	19.2335	3.44207	4.73844	6.32252	8.90554	10.987	5.41797	11.6291	6.23729
ENSG00000000005,6	TNMD	0	0	0	0	0.00887472	0	0	0	0.00684196	0.0134998	0	0	0	0	0	0	0	0.0145632	0	0	0	0	0	0.00537078	0	0	0	0
ENSG00000000419,14	DPM1	1.44489	1.30442	1.72185	1.5749	2.03875	1.52974	2.50845	1.40306	2.28391	2.98899	1.67348	1.93454	1.58904	2.17202	1.79977	1.68255	1.86401	1.70417	1.92545	1.3205	1.24519	1.67904	1.04178	1.71012	1.50503	1.4846	1.64886	1.81968
ENSG00000000457,14	SCYL3	1.03306	0.927466	1.0534	0.944128	1.06708	1.05987	1.0539	1.03578	1.14806	1.14617	1.04316	1.27048	0.864134	1.05306	1.08175	1.01866	1.04585	0.768219	0.915357	0.811678	0.580014	1.03201	0.634213	0.85623	0.989315	0.945625	0.961879	1.04985
ENSG00000000460,17	FIRRM	0.0999824	0.0876766	0.103262	0.089565	0.101542	0.0851087	0.0977708	0.0886585	0.120354	0.110329	0.0946975	0.114848	0.0783689	0.0908262	0.0968575	0.0864171	0.102027	0.0680115	0.0907969	0.0789503	0.0664287	0.0887118	0.0483525	0.077754	0.0937119	0.0850677	0.0900878	0.108703
ENSG00000000938,13	FGR	0.094494	0.0189669	0.0669497	0.0984146	0.00573813	0	0.0451211	0.0190799	0.0663571	0.0916498	0.0419547	0.0245676	0.0632925	0.0922156	0.0421884	0.0261042	0.00887475	6.21467	0.00430999	0.0942523	13.8277	0.0074063	0.0677505	0	0.0296871	0.00392587	0.055952	0
ENSG00000000971,17	CFH	0.376757	0.336132	0.296814	0.75819	0.289794	0.0634145	0.435036	0.111252	0.709856	0.182339	0.250409	0.283867	0.226244	0.279046	0.105149	0.106866	0.0387085	0.30154	0.0850886	0.105478	0.106998	0.0340038	0.00888733	0.0382641	0.147658	0.0459624	0.352417	0.102264
ENSG00000001036,14	FUCA2	3.5092	3.75553	2.61488	2.83148	3.65648	4.39209	2.88869	2.77604	3.47834	2.82877	3.16254	3.06831	3.01065	3.47346	3.92704	4.25971	3.73778	1.7962	4.33183	4.1404	1.90477	3.40289	2.38229	3.80833	3.55885	3.38208	3.06043	3.35863
ENSG00000001084,13	GCLC	0.351817	0.232418	0.283871	0.304344	0.391499	0.227143	0.320298	0.149723	0.448036	0.297764	0.25746	0.382246	0.274372	0.254388	0.311605	0.385973	0.322477	0.262983	0.242412	0.135869	0.265086	0.271266	0.130948	0.257733	0.281795	0.296686	0.24873	0.301744
ENSG00000001167,15	NFYA	1.28162	1.24875	1.51224	1.21548	1.21271	0.949063	1.42122	0.779497	1.23732	0.973791	1.18252	1.68569	0.912835	1.01101	1.27138	1.11091	1.41194	1.84948	0.937975	0.792955	1.30484	0.983384	0.68057	0.823939	1.09623	1.0672	1.03304	1.59547
ENSG00000001460,18	STPG1	0.316572	0.433166	0.298633	0.290062	0.44937	0.76585	0.419344	1.53542	0.351561	0.304739	0.558389	0.363309	0.594725	0.417195	0.385959	0.501843	0.450214	0.257911	0.543703	0.687819	0.471231	0.745726	1.37778	0.692598	0.464468	0.717879	0.619221	0.55737
ENSG00000001461,17	NIPAL3	4.22969	4.24783	3.35729	4.09458	4.70606	5.96823	3.88999	6.12963	3.79809	2.91922	5.91293	4.07182	5.38247	4.44291	4.56877	5.26429	4.22248	1.82402	5.49043	4.94877	3.41458	4.81622	6.1432	4.98962	5.37589	5.88542	5.01904	4.04455
ENSG00000001497,18	LAS1L	0.3094	0.225057	0.247249	0.239227	0.22604	0.163072	0.241392	0.139322	0.231645	0.233769	0.220444	0.257681	0.200894	0.144982	0.288807	0.277979	0.309097	0.182071	0.210157	0.154702	0.212332	0.198357	0.172035	0.19268	0.231355	0.220659	0.188154	0.268954
ENSG00000001561,7	ENPP4	13.8337	14.937	9.19421	15.2175	8.2943	8.01897	23.4556	6.03366	8.7526	17.4147	20.3309	22.0134	13.8708	29.2439	7.66449	9.10793	9.86075	4.86938	17.4188	25.5448	3.99073	7.07554	10.955	8.82744	9.45377	4.43542	8.93791	12.0135
ENSG00000001617,12	SEMA3F	2.80803	3.49749	2.93683	2.59443	3.18915	3.43888	2.02894	2.41642	3.59182	2.0994	3.11068	2.78759	2.46655	2.37804	3.24727	3.14522	4.5646	2.62626	3.4057	2.09994	2.49346	2.662	2.12735	2.47266	2.88664	4.57724	2.65637	3.67301
ENSG00000001626,18	CFTR	0.259564	0.15687	0.367734	0.301388	0.235127	0.0870918	0.177148	0.0458806	0.710295	0.20448	0.19821	0.50533	0.126993	0.124297	0.259958	0.262017	0.270348	0.132251	0.207746	0.0434063	0.0661478	0.10522	0.0273963	0.138736	0.104218	0.216324	0.24096	0.125934
ENSG00000001629,10	ANKIB1	0.685185	0.597679	0.620061	0.655384	0.678709	0.630427	0.6408	0.509266	0.675948	0.561662	0.615622	0.682909	0.570383	0.579977	0.740664	0.760577	0.683962	0.450403	0.672664	0.587794	0.530066	0.657292	0.878397	0.681466	0.656641	0.56657	0.63683	0.71533
ENSG00000001630,18	CYP51A1	0.288542	0.250012	0.378714	0.259451	0.383513	0.462879	0.298906	0.503005	0.273084	0.287639	0.267751	0.304074	0.216127	0.214004	0.223786	0.274629	0.255385	0.231632	0.262057	0.563231	0.280988	0.427975	0.336917	0.3288	0.290889	0.453714	0.266187	0.284999
ENSG00000001631,17	KRIT1	0.387496	0.405491	0.373731	0.263701	0.368025	0.204645	0.438473	0.232054	0.481288	0.387728	0.4111	0.354043	0.259886	0.286759	0.332144	0.221165	0.28249	0.373537	0.235476	0.128737	0.320705	0.20584	0.105758	0.176527	0.247603	0.326397	0.196043	0.280281
ENSG00000002016,18	RAD52	0.0910345	0.120952	0.132183	0.0976254	0.113503	0.0746445	0.0799272	0.0360512	0.118851	0.0940587	0.128509	0.100335	0.0760787	0.0804375	0.0738426	0.0732146	0.102184	0.145948	0.0750745	0.0463772	0.0917389	0.0710638	0.0471479	0.0522862	0.0535614	0.117063	0.0815617	0.0983434
ENSG00000002330,14	BAD	2.21871	2.66522	2.03583	2.36198	2.79179	2.84568	2.86287	2.25995	3.07378	4.02286	1.85048	2.69228	2.95149	3.6487	3.81761	3.78041	3.01423	1.70517	2.67312	3.20485	2.54831	4.58773	10.9901	6.41806	2.84569	2.72169	3.48435	4.47292
ENSG00000002549,13	LAP3	2.75388	3.15786	2.8923	2.6678	3.72056	7.00388	3.21439	9.57304	4.34409	2.62975	4.41302	2.19345	8.58675	6.06548	3.12443	3.7068	4.56412	2.11177	12.3343	8.3354	2.02066	2.62089	4.55942	4.59713	3.92314	2.16205	4.30627	2.22529
ENSG00000002586,20	CD99	0	0	0	0.00181597	0	0	0	0	0	0	0	0	0	0.00193361	0	0	0	0.00217186	0	0	0	0	0	0	0	0	0	0
ENSG00000002587,10	HS3ST1	1.12105	1.45	1.28593	1.19229	1.44281	1.17134	2.29721	0.709935	1.16009	0.925558	1.87808	0.998361	1.59317	2.27825	1.02751	0.679578	0.969236	1.62027	0.834682	0.79795	0.493259	0.59489	0.762046	0.822446	0.900615	1.24139	1.14797	0.56572
ENSG00000002726,21	AOC1	0.51139	0.316326	0.0524707	0.172773	0.277025	0.214299	0.218607	0.0071777	0.177515	0.0383088	0.236745	0.0308071	0.141727	0.24704	0.547925	0.611034	1.77781	0.103317	0.226994	0.652506	0.0738996	0.155562	0.491538	0.239499	0.0454995	1.47688	0.109628	0.125815
ENSG00000002745,13	WNT16	0.00730679	0.00557316	0.00614758	0	0	0	0.0120529	0.00560637	0.00649938	0	0	0.0180471	0.013284	0	0	0	0	0.00691703	0	0	0.00787114	0.0054406	0	0	0.0048462	0	0	0
ENSG00000002746,15	HECW1	0	0.000193462	0.000213402	0.000200766	0	0	0	0	0.000451228	0.000222578	0	0	0	0.000427545	0	0.000443771	0.000226306	0.000720336	0	0.000200286	0	0.00018886	0.000246805	0	0	0.000200219	0.000356693	0.000614037
ENSG00000002822,16	MAD1L1	0.00358108	0.0067235	0.00463531	0.00283454	0.00572088	0.00855803	0.00795197	0.0141612	0.00490056	0.00386769	0.0127809	0.00521626	0.00801298	0.00417902	0.00317131	0.00144587	0.0024578	0.00469393	0.00238724	0.00391537	0.0183981	0.00225623	0.0056289	0.00250044	0.00200973	0.00761068	0.00387387	0.00400125
ENSG00000002834,19	LASP1	4.92212	4.52981	3.68276	3.51729	4.59534	6.80479	4.22408	6.04401	3.7477	3.79057	5.35381	5.42752	6.28658	5.45904	5.82119	5.34067	5.74551	4.02837	6.22176	6.24987	4.53391	4.93669	5.46627	5.31607	6.21475	3.93612	4.8223	5.63976
ENSG00000002919,15	SNX11	1.10762	1.24341	1.28555	1.04757	1.2845	1.40638	1.28365	1.24211	1.28333	1.32089	1.24584	1.15041	1.32182	1.56065	1.31473	1.37641	1.56093	1.02703	1.25523	1.50705	1.33391	1.64524	1.93999	1.96321	1.40898	1.56035	1.32999	1.4851
ENSG00000002933,9	TMEM176A	4.75485	0.390568	0.430823	2.81789	1.0972	0.413204	3.74069	0	1.71346	0.149783	0.642809	0	0.199489	1.70573	3.13222	2.04777	6.76609	0.830994	0.633942	1.17452	1.02442	0.0363122	0.118633	0.476719	0.161725	1.63609	0.462925	0.0393537
ENSG00000003056,8	M6PR	10.0915	10.4961	9.8387	10.1566	10.9235	9.39684	10.1089	7.91198	10.7825	11.4747	8.86132	11.5814	9.17338	8.70112	10.3986	10.6579	10.9138	7.00569	9.81609	8.39367	12.7816	8.15165	3.68975	9.56583	9.71928	7.33838	7.66345	9.15028
ENSG00000003096,15	KLHL13	0.108432	0.132248	0.0387835	0.0514135	0.0815905	0.023671	0.0216019	0.00401922	0.284224	0.101587	0.0220946	0.16345	0.0476167	0.0388508	0.864585	0.542558	0.612256	0.286621	0.248767	0.021509	0.0829496	0.180588	0.00509706	0.16971	0.29149	0.142242	0.22431	0.632792
ENSG00000003137,9	CYP26B1	0.00617418	0	0	0	0.0071236	0.0116252	0.015277	0.0236867	0.00549193	0.00541803	0.0130212	0	0	0.00520368	0.00374106	0.00540117	0.00550878	0.075983	0.0214025	0.0195016	0.0731616	0.0183891	0.0480622	0	0.012285	0.0194951	0.0217067	0.00498233
ENSG00000003147,19	ICA1	0.105376	0.0815479	0.101602	0.137594	0.085195	0.0977567	0.0970624	0.141641	0.110153	0.10327	0.0940851	0.0576269	0.0587322	0.0868678	0.0983377	0.0639227	0.150294	0.05097	0.117317	0.0941423	0.0704293	0.034936	0.158669	0.127821	0.0387714	0.0813603	0.0897793	0.0496554
ENSG00000003249,15	DBNDD1	0.25265	0.321176	0.193244	0.824165	0.150167	0.0504538	0.309413	0.205603	0.367744	0.107495	0.20183	0.113459	0.139191	0.161316	0.454618	0.381759	0.307393	0.18844	0.272029	0.405052	0.140206	0.182422	0.603427	0.277979	0.208192	0.253828	0.172266	0.228592
ENSG00000003393,16	ALS2	0.355467	0.327925	0.334536	0.332521	0.30638	0.228831	0.330263	0.188657	0.359929	0.287274	0.322979	0.345868	0.272039	0.255778	0.27072	0.27286	0.299607	0.353797	0.222821	0.190826	0.351138	0.281418	0.255655	0.2482	0.295402	0.346033	0.23315	0.327664
ENSG00000003400,16	CASP10	2.43045	3.60585	2.29216	2.22486	2.96092	4.09254	3.59968	3.45678	2.98137	2.83505	3.60989	2.69443	3.56995	3.56182	3.46912	3.35345	3.22852	2.12544	4.85895	4.59706	1.80398	3.33985	3.91993	3.63895	3.33373	4.28747	4.1265	2.87415
ENSG00000003402,21	CFLAR	5.14999	6.49706	4.60306	5.67175	5.37862	6.23081	6.85944	5.0578	5.2416	3.92414	6.50828	4.77333	5.63293	5.32993	5.58946	6.41132	5.22547	7.39474	6.50114	5.84571	7.29332	6.00165	6.50658	5.93438	5.25901	6.58303	6.60923	6.53652
ENSG00000003436,16	TFPI	0.0192542	0.00172776	0.00952917	0.00179298	0.00392029	0.0127952	0.0140122	0.0112973	0.0100745	0.00894502	0.0167203	0.00932476	0.035005	0.00763657	0.00411759	0.0009908	0.0080843	0.0418153	0.00392612	0	0.075645	0.00168666	0.00110207	0	0.00150239	0.00447025	0.020706	0
ENSG00000003509,16	NDUFAF7	0.728848	0.688856	0.533233	0.794292	0.749519	0.467385	0.67519	0.348507	0.855017	0.862049	0.60148	0.795737	0.532911	0.649893	0.796841	0.706899	0.706845	0.589974	0.526358	0.383686	0.546185	0.593821	0.267236	0.494157	0.584991	0.625365	0.716737	0.686178
ENSG00000003756,17	RBM5	3.45712	3.36821	3.25898	2.83318	3.24387	1.98156	3.27984	2.50897	3.38092	2.99015	3.29906	3.42181	2.3717	2.41145	2.21278	2.12536	2.38924	4.02851	1.80422	1.88528	3.59657	2.48598	1.66896	1.82976	2.0269	2.89181	2.07899	3.04562
ENSG00000003987,14	MTMR7	0.128061	0.0826499	0.0878534	0.08655	0.101154	0.070482	0.146246	0.0876776	0.102519	0.0950887	0.0841395	0.102189	0.0725327	0.0929874	0.081773	0.0878989	0.0940446	0.0979169	0.108419	0.0598957	0.0700374	0.099755	0.0738073	0.0674068	0.0888564	0.0979784	0.105284	0.100956
ENSG00000003989,18	SLC7A2	0.178392	0.198132	0.0408142	0.039636	0.0126383	0.0839722	0.156168	0.0252143	0.292305	0.0398227	0.148509	0.00515338	0.186344	0.0448416	0.0398231	0.0479124	0.213618	0.373306	0.0325468	0.0840253	0.150028	0.0477723	0.0487254	0.162802	0.0954848	0.180347	0.305887	0.165423
ENSG00000004059,11	ARF5	16.6854	15.2402	17.599	17.3257	18.0105	14.8265	20.3136	15.0382	17.9273	21.1867	13.4977	19.4206	16.2711	18.4189	23.4779	19.907	21.882	13.5295	19.4201	20.407	14.4242	18.9587	17.1471	22.8406	19.3262	16.4297	18.4887	19.0351
ENSG00000004139,14	SARM1	0.915457	0.561254	0.675163	0.731494	0.681869	0.428194	0.568675	0.155598	0.610724	0.566914	0.507106	0.889653	0.360782	0.427287	0.837305	0.800842	1.11405	0.408631	0.652755	0.215035	0.4057	0.591048	0.109938	0.400515	0.693639	0.699773	0.623329	0.846277
ENSG00000004142,12	POLDIP2	7.24057	6.49676	7.00654	6.39951	7.2945	7.72075	7.57364	7.06189	6.90991	5.89071	6.02124	6.4652	7.29182	6.396	8.11568	7.95911	8.93697	3.13741	8.74445	8.33448	5.17334	9.12435	10.8043	9.53643	7.88247	8.26504	7.65902	7.4356
ENSG00000004399,13	PLXND1	0.151946	0.0732865	0.1034	0.309519	0.0335154	0.0147254	0.053446	0.0154305	0.151057	0.0294126	0.0329874	0.270432	0.0365618	0.0979299	0.036556	0.0625517	0.0199368	0.2348	0.021301	0.0141156	0.353842	0.0598969	0.00434855	0.0499268	0.0326046	0.0599715	0.259245	0.0865516
ENSG00000004455,18	AK2	1.3687	1.16529	1.21119	1.26289	1.3829	0.812564	1.37179	0.700924	1.23287	1.31855	1.05463	1.3058	0.966418	0.977004	1.51549	1.35165	1.7566	0.927409	1.17658	0.824577	1.10793	1.27127	0.711114	1.15253	1.29116	1.16496	1.19164	1.37394
ENSG00000004468,13	CD38	0.770126	0.698566	0.136818	0.427435	0.97705	0.244081	0.330244	0.0317817	0.185585	0.386368	0.297657	1.00917	0.223127	0.405993	0.779892	1.79565	0.934876	0.396473	1.38931	0.225321	0.335479	0.190763	0.044783	0.590218	0.287952	0.261575	0.573871	0.620224
ENSG00000004478,8	FKBP4	10.769	13.2983	10.856	10.0739	10.4959	11.7331	9.34474	10.1957	10.3129	10.0293	12.5389	13.4125	13.399	10.0312	14.1434	12.8272	15.6051	19.7019	12.1448	10.6404	10.8069	13.9322	11.121	11.759	12.2422	12.6948	10.1942	14.1759
ENSG00000004487,18	KDM1A	1.15984	1.11674	1.00896	1.1674	1.04081	0.601563	0.919703	0.490283	1.11287	0.984809	0.866315	1.19068	0.808636	0.834217	1.35782	1.38102	1.28557	0.806536	1.05012	0.677	0.620855	0.872942	0.682721	1.01355	1.08622	1.02293	1.01187	1.23493
ENSG00000004534,15	RBM6	0.405974	0.29047	0.297436	0.333855	0.319176	0.236083	0.332468	0.134523	0.320209	0.322836	0.290952	0.34548	0.226649	0.242237	0.256437	0.257088	0.23913	0.335344	0.186809	0.100428	0.326643	0.253065	0.18598	0.207206	0.236378	0.251269	0.225336	0.328765
ENSG00000004660,15	CAMKK1	0.192893	0.01522	0.0951361	0.0974001	0.02686	0.00313097	0.0384019	0.0102071	0.0946639	0.160514	0.0455902	0.0848811	0.0241853	0.0308328	0.0967262	0.0261842	0.056379	0.406136	0.0115285	0.0236353	0.189878	0.0396214	0.0161805	0.0348323	0.0573505	0.0813833	0.0608004	0.0187862
ENSG00000004700,16	RECQL	1.17592	0.990624	1.27288	1.34754	1.34459	0.905466	1.86447	0.611383	1.70791	2.19318	1.19187	1.47099	0.749849	1.49401	1.11662	0.979561	1.20578	1.06667	1.28676	0.884204	0.899954	0.880811	0.249338	1.01224	1.08491	0.88668	1.13536	1.01974
ENSG00000004766,17	VPS50	0.338418	0.305117	0.3869	0.332186	0.462573	0.340454	0.53909	0.364486	0.451137	0.60648	0.366272	0.439618	0.309252	0.498952	0.300818	0.289799	0.298759	0.256124	0.328873	0.330687	0.243358	0.35238	0.271952	0.364731	0.31625	0.320003	0.314555	0.358116
ENSG00000004776,13	HSPB6	0.0327246	0.0499205	0.0275329	0.0259026	0	0.030808	0	0	0	0	0	0	0.0297473	0.0275807	0	0.0572549	0.0583955	0.464685	0	0	0.282017	0	0	0	0	0	0	0
ENSG00000004777,19	ARHGAP33	0.0321865	0.0490996	0.0473903	0.0827991	0	0	0.0265467	0	0.0357873	0.0564891	0.0509102	0.0264993	0.0219436	0.0135636	0.0195024	0.00703918	0.00717941	0.0990262	0.0348666	0.00635394	0.078013	0.0179744	0	0.00561844	0	0	0.0282897	0.0194799
ENSG00000004779,10	NDUFAB1	1.47284	1.38131	1.54897	1.65353	1.55193	1.25924	1.85933	0.93405	1.67772	2.24862	1.15689	1.71991	1.20222	1.60866	1.83037	1.90636	2.33992	0.903434	1.4978	1.02061	0.858057	1.63941	0.913994	1.72623	1.54004	1.3821	1.50588	1.79492
ENSG00000004799,8	PDK4	0.335672	0.640074	0.0594565	0.160816	0.0407673	0.0748452	0.0364282	0.0338889	0.487157	0.0387582	0.465738	0.370905	0.85919	0.0595597	0.171276	0.12364	0.181274	0.551911	0.0382761	0.0139506	0.352083	0.0131547	0.137526	0.209707	0.134752	0.181297	0.347828	0.0356414
ENSG00000004809,14	SLC22A16	0.00221334	0.0016882	0	0.0105116	0	0	0	0	0	0	0	0.00182225	0	0	0.0147522	0	0.00592441	0.00628584	0	0.00174775	0.0143058	0	0	0	0.0132119	0	0	0
ENSG00000004838,14	ZMYND10	0.0746231	0.0189726	0.0418562	0.0787555	0.0573987	0.0234176	0.0410316	0.0381714	0.0221257	0.043656	0.0262296	0	0.0226113	0	0.0301437	0.0435202	0	0.0470951	0.043113	0	0.133978	0	0	0.0173682	0.0494935	0	0.0349806	0.0200727
ENSG00000004846,17	ABCB5	0	0	0.0023982	0.00733264	0	0	0	0	0.00063386	0	0	0	0.000647771	0	0.00043178	0	0	0.000674592	0.000617552	0	0.000767642	0	0	0.00796105	0	0	0	0.00115009
ENSG00000004848,8	ARX	0	0	0	0	0	0	0	0	0	0	0	0	0	0	0	0	0	0	0	0.00713477	0	0	0	0	0	0	0	0.00729126
ENSG00000004864,14	SLC25A13	0.157746	0.131612	0.142303	0.134327	0.137981	0.127599	0.172378	0.228963	0.110935	0.128932	0.177751	0.135968	0.157372	0.118072	0.133193	0.129527	0.119405	0.109977	0.127328	0.260368	0.32207	0.253996	0.24271	0.184502	0.116711	0.225217	0.163775	0.130972
ENSG00000004866,22	ST7	0.0556412	0.0671433	0.0457658	0.0420698	0.0603646	0.0465188	0.047604	0.0490646	0.0546637	0.0462761	0.0516671	0.0560656	0.0585056	0.047945	0.0558546	0.0599355	0.0659458	0.0459908	0.0708898	0.065577	0.0362316	0.0473047	0.0428284	0.0617553	0.056182	0.0563774	0.0510946	0.0556228
ENSG00000004897,12	CDC27	1.06785	1.13123	1.0104	1.06226	1.19691	0.812096	1.10819	0.8095	1.28643	1.09043	0.987389	1.21314	0.921142	1.06216	1.16582	1.14315	1.30898	0.837854	1.24778	0.960965	0.666706	1.06732	0.747317	1.16096	1.10065	1.00368	1.03834	1.19165
ENSG00000004939,16	SLC4A1	0	0	0	0	0	0	0	0	0	0	0	0	0	0	0	0	0	0.077159	0	0.0137916	0.0878019	0	0.01133	0	0	0	0	0
ENSG00000004948,16	CALCR	0.00153076	0	0	0	0	0	0.000631266	0	0	0	0	0	0	0.00129014	0	0.000669552	0	0	0	0	0	0	0.000744749	0	0.00101527	0	0	0
ENSG00000004961,15	HCCS	2.95632	3.17025	2.86492	2.64122	3.52349	3.86706	3.37983	3.76559	3.28923	3.64738	3.08653	3.08462	3.29046	2.9768	3.35202	3.43972	3.63012	2.17056	5.03943	3.99859	1.92341	3.39271	2.83867	3.96493	3.73388	3.53514	3.29989	3.51941
ENSG00000004975,12	DVL2	3.97266	3.1448	3.58492	3.17425	3.47019	3.36246	2.81143	2.57699	3.36647	3.35416	3.33014	3.39452	3.01885	2.95741	3.06015	3.06965	3.26498	2.98962	2.75856	2.08802	3.645	2.74341	2.03645	2.63385	3.24162	2.35442	2.91672	3.87324
ENSG00000005001,10	PRSS22	15.1325	15.6367	17.7284	14.4537	23.2386	26.4033	24.9095	68.3681	13.7611	19.0657	35.034	20.7238	25.3597	28.9634	8.3879	7.6728	7.58051	8.56317	8.82816	45.06	15.4361	8.60806	16.74	11.2006	12.8821	9.15913	14.519	8.27165
ENSG00000005007,14	UPF1	4.70794	6.3766	4.17443	3.71394	4.94905	6.21405	3.71565	5.57295	4.28641	2.85161	6.33176	4.99582	6.34017	3.87172	4.52387	5.26115	4.93034	4.75093	4.61023	4.59879	4.2485	5.07532	4.48542	4.65529	5.53644	7.3476	4.4963	4.90433
ENSG00000005020,13	SKAP2	0.0732353	0.0200452	0.0798954	0.0807117	0.0756024	0.0534415	0.0861246	0.0290371	0.0504935	0.0744134	0.0299295	0.0672188	0.022934	0.059361	0.0501073	0.0377041	0.0518989	0.198035	0.0364403	0.0304367	0.0909709	0.0302659	0.0201169	0.0452636	0.0192898	0.0406609	0.0359726	0.0455253
ENSG00000005022,6	SLC25A5	40.6635	36.5877	40.6841	37.5101	36.659	28.9298	36.9176	26.1882	37.9236	39.1771	28.8985	42.2299	30.1123	30.395	46.631	45.5137	53.0076	32.53	43.145	27.867	32.8115	40.5528	23.5449	35.8958	41.2496	36.8588	35.9578	34.9349
ENSG00000005059,16	MCUB	0.0662167	0.027983	0.0542058	0.0538292	0.044394	0.0345389	0.0376394	0.0247169	0.0596956	0.0573218	0.0367993	0.0419924	0.0341632	0.0399708	0.0509657	0.0485329	0.0447094	0.0677671	0.063588	0.0381557	0.102177	0.0379779	0.0130605	0.0487341	0.0534138	0.0324921	0.0755026	0.0462135
ENSG00000005073,6	HOXA11	0	0	0.0237367	0	0	0	0	0	0	0	0	0	0	0	0	0	0	0	0	0	0	0	0	0	0	0	0	0
ENSG00000005075,16	POLR2J	3.82983	3.34495	3.99023	3.83249	4.30428	3.97916	4.40262	3.63895	3.7773	4.33594	3.09688	3.36551	3.2469	3.5456	4.32852	4.61756	5.64792	2.01002	3.40497	2.94585	2.33002	4.60997	5.63818	5.61152	3.57986	2.96053	3.9487	4.86798
ENSG00000005100,13	DHX33	1.01612	1.02505	0.844577	0.895104	0.973828	0.972043	0.86849	0.760793	0.878331	0.578872	1.05421	0.934406	1.11735	0.922014	0.772094	0.874568	0.85909	0.492598	0.93385	0.630899	0.657647	0.985414	0.582079	0.841096	0.95928	0.94765	0.832603	0.853037
ENSG00000005102,14	MEOX1	0	0	0	0	0	0	0	0	0	0.00468611	0	0	0	0	0	0	0	0	0	0	0.0690309	0	0	0	0	0	0	0
ENSG00000005108,17	THSD7A	0.000248995	0	0.000209492	0	0.000287283	0.000234412	0	0.000382099	0	0	0	0	0	0.000209856	0.000452612	0	0	0.000235713	0.000215782	0	0.000804679	0	0	0	0	0	0.000175079	0
ENSG00000005156,12	LIG3	2.28556	2.26537	2.16789	1.88694	1.95167	1.61471	1.96619	1.19226	1.68659	1.49474	2.15705	2.38048	1.85592	1.8401	2.27395	2.13362	1.91289	1.63856	2.1648	1.61218	1.76711	1.65496	1.40098	1.41458	2.15252	1.7048	2.02476	1.95547
ENSG00000005175,10	RPAP3	0.788335	0.626754	0.877155	0.743914	0.951037	0.505252	0.8747	0.331007	1.09866	1.11542	0.579464	0.902736	0.574224	0.826736	0.795075	0.748041	0.801892	0.651479	0.934647	0.411622	0.378969	0.590815	0.1849	0.60782	0.730643	0.620267	0.738483	0.714899
ENSG00000005187,12	ACSM3	0.0423542	0.0337097	0.0418322	0.043728	0.045326	0.0312055	0.0607527	0.0306138	0.0420421	0.0457855	0.0349528	0.0429563	0.0290151	0.0351793	0.0405405	0.0434952	0.043814	0.0284733	0.0547912	0.0344141	0.0244659	0.0388497	0.0322534	0.0308591	0.0394907	0.0440934	0.0405714	0.0361596
ENSG00000005189,20	REXO5	0.0398944	0.0344861	0.0469913	0.0252622	0.0337546	0.0200309	0.0438719	0.0285696	0.0331203	0.0280068	0.0392634	0.0218968	0.0290118	0.0403482	0.0177267	0.0279197	0.0474598	0.0704972	0.0276584	0.042003	0.0343805	0.0297052	0.041407	0.0427121	0.0335158	0.0356906	0.0261814	0.0171697
ENSG00000005194,15	CIAPIN1	1.44684	1.32701	1.28773	1.30612	1.37961	1.31708	1.32646	1.04133	1.27633	1.29588	1.21045	1.31917	1.39673	1.26477	1.46715	1.34938	1.49362	0.882926	1.45592	1.26996	0.940308	1.67384	1.12279	1.51118	1.41563	1.44887	1.4041	1.38948
ENSG00000005206,17	SPPL2B	1.43303	1.04334	1.04127	1.02086	1.12731	0.72361	0.999268	0.573094	0.923177	0.967914	1.20889	1.03324	0.607905	0.812504	0.994599	1.00289	1.06937	1.12227	0.752657	0.452632	0.827992	0.675785	0.40142	0.597325	0.861168	0.689005	0.687019	1.25802
ENSG00000005238,20	ATOSB	3.72344	2.80415	3.4017	2.23275	3.25455	2.19528	2.48162	2.31585	3.13636	2.91263	2.10196	2.18303	2.06842	2.55966	3.36706	2.82132	3.40605	3.50703	3.47939	2.82881	3.19059	2.31038	5.06866	3.31546	2.56311	2.88725	2.79663	2.57218
ENSG00000005243,10	COPZ2	0.407093	0.317898	0.375129	0.498686	0.592708	0.556627	0.343756	0.282608	0.439704	0.340225	0.265741	0.406982	0.193839	0.163383	0.434601	0.237417	0.276739	0.385379	0.49559	0.267882	0.292357	0.216514	1.48074	0.534656	0.212146	0.283094	0.204461	0.226828
ENSG00000005249,14	PRKAR2B	0.129618	0.0801404	0.0627891	0.270484	0.0283239	0.0157156	0.0777501	0.00904128	0.140626	0.0258509	0.0724821	0.0865042	0.0285639	0.104278	0.159457	0.0652853	0.143685	0.126423	0.00510587	0.0232619	0.0423121	0.0219349	0	0.0322251	0.105507	0.0255795	0.12014	0.0332809
ENSG00000005302,19	MSL3	1.5538	1.69804	1.65883	1.60195	2.15429	1.58572	2.1	1.82838	1.9512	2.12546	1.60403	2.00488	1.79225	2.1074	1.66934	1.98749	1.77661	1.96534	2.07074	1.5775	1.63161	1.6139	1.51827	1.74134	1.60645	1.36053	1.6985	1.72274
ENSG00000005339,15	CREBBP	1.37777	1.6769	1.44697	1.19347	1.47968	1.77279	1.04679	1.61037	1.07242	0.681987	1.70368	1.5248	1.75877	1.08462	1.19695	1.27701	1.05923	1.68403	1.1255	1.13636	1.80172	1.45494	1.81004	1.27047	1.51696	1.33542	1.28044	1.31688
ENSG00000005379,17	TSPOAP1	0.90517	0.241802	0.410615	0.640533	0.317639	0.141372	0.399085	0.0544096	0.630762	0.391666	0.259515	0.398372	0.200965	0.1125	0.505493	0.499919	0.509878	0.422521	0.242198	0.0362321	0.381945	0.186356	0.0162355	0.107764	0.340291	0.184393	0.483949	0.65975
ENSG00000005381,9	MPO	0	0	0	0	0	0	0	0	0	0	0	0	0	0	0	0	0	0.0982405	0	0	0.0447165	0	0.0201958	0	0	0	0	0
ENSG00000005421,9	PON1	0.0256903	0.0359241	0.0252171	0.027113	0.0247006	0	0.0353146	0.00657058	0.0304687	0.0150293	0.00903001	0.0105755	0	0.0180434	0	0.0112369	0.00764054	0.0162133	0.0037106	0	0	0	0	0.00597931	0.00567968	0.00675979	0.00903201	0.0103656
ENSG00000005436,14	GCFC2	0.372358	0.385125	0.346089	0.384234	0.434114	0.312008	0.49363	0.169029	0.51676	0.434533	0.267245	0.410892	0.25519	0.289182	0.399262	0.288219	0.373974	0.267601	0.346343	0.229373	0.23521	0.394836	0.178315	0.338945	0.368508	0.32317	0.36326	0.448358
ENSG00000005448,17	WDR54	0.958755	0.387147	0.4745	0.736566	0.357883	0.212377	0.372122	0.0216364	0.376241	0.371177	0.23788	0.487538	0.205065	0.261428	0.6151	0.641373	0.67931	0.480501	0.244374	0.111334	0.54678	0.293953	0.0274386	0.31503	0.243135	0.155816	0.495694	1.0695
ENSG00000005469,12	CROT	0.839126	0.730771	0.936567	0.729774	0.919138	0.451989	0.800723	0.599837	1.05819	0.863123	0.875884	0.92872	0.840026	0.705435	0.687362	0.561236	0.830194	0.615382	0.522846	0.545184	0.39819	0.506175	0.308	0.542892	0.717171	0.600341	0.712513	0.517714
ENSG00000005471,19	ABCB4	0.00876257	0.00445569	0.00737241	0.00577989	0.00842501	0.0013749	0.00963623	0.00112056	0.0116915	0.0128157	0.00769999	0.00480951	0.00265512	0.0147704	0.0106188	0	0.00260607	0.0207379	0.00126563	0.00115322	0.034611	0.00434972	0	0.0040789	0.00484313	0.0103755	0.00718825	0.00235702
ENSG00000005483,23	KMT2E	1.03449	1.04853	0.98542	1.01021	1.05256	1.05848	0.95075	1.33913	0.837914	0.820842	1.14728	1.10406	1.10371	0.974881	0.942227	1.01361	0.907086	1.09563	0.978941	0.903467	1.25885	1.18493	1.29972	0.884218	1.11462	0.933931	1.03582	1.0219
ENSG00000005486,17	RHBDD2	1.4199	1.45032	1.15286	1.93734	1.13989	0.803912	1.07897	0.85138	1.33807	1.07173	0.921389	1.18944	1.03573	0.958202	1.81243	2.06948	1.83165	1.01047	1.4865	1.03692	1.07765	1.45834	1.38887	1.501	1.48341	1.36381	1.31606	1.60052
ENSG00000005513,11	SOX8	0	0	0	0.0164418	0	0	0	0	0.0554302	0.0182281	0	0	0	0	0.0125862	0	0	0.0786563	0	0.032805	0.179012	0	0	0.0145038	0	0	0.0292116	0
ENSG00000005700,15	IBTK	1.12231	1.70867	0.960428	0.838014	0.941734	1.08859	1.32933	0.997273	1.18111	1.16522	1.26141	1.18574	1.09681	1.27864	1.34124	1.26378	1.44332	1.3116	1.55181	1.233	0.907936	1.60527	0.938104	1.38556	1.32103	1.62594	1.27365	1.41636
ENSG00000005801,18	ZNF195	0.65609	0.84721	0.697267	0.706089	0.952863	0.609538	0.961214	0.841219	0.980332	0.896435	0.743421	0.720216	0.606863	0.72273	0.502153	0.44053	0.587949	0.490337	0.501246	0.434002	0.691265	0.531375	0.537606	0.626882	0.528669	0.579234	0.641406	0.599103
ENSG00000005810,20	MYCBP2	0.804415	0.869335	0.835883	0.689168	0.798987	0.643955	0.6508	0.726645	0.923249	0.516571	0.833757	0.757745	0.637209	0.594885	0.699903	0.64291	0.666172	0.986402	0.735282	0.446012	0.715085	0.607388	0.603464	0.563365	0.767731	0.716314	0.619313	0.633157
ENSG00000005812,11	FBXL3	3.95191	3.71143	3.74161	3.41746	4.8127	3.46387	3.70354	3.37906	4.28094	4.32541	3.38565	4.57806	3.02133	3.66687	4.41448	3.86419	4.43641	3.0017	3.83091	2.99724	2.6352	4.60814	2.36739	3.51825	4.14657	3.1694	3.62945	4.95119
ENSG00000005844,19	ITGAL	0.0587281	0.0327342	0.0171038	0.0911826	0.0547283	0.0106324	0.102464	0.0086656	0.126578	0.0436071	0.109565	0.0688074	0.0739178	0.129453	0.0656944	0.0474234	0.0483682	0.93657	0.0900444	0.0820466	1.06576	0.013455	0.0109895	0.0173488	0.0734081	0.0303114	0.123883	0.0309867
ENSG00000005882,12	PDK2	2.23174	1.60151	1.66103	2.04349	2.60539	1.93942	1.69365	1.48947	1.9264	1.36742	2.36726	2.32122	1.85464	1.90877	3.00457	2.51261	2.73351	1.29387	2.49482	1.72057	1.25896	1.64208	1.23357	2.20834	2.39985	1.93369	1.66209	2.35506
ENSG00000005884,18	ITGA3	2.47221	1.3291	1.33994	2.55285	1.12249	0.370128	0.648528	0.255644	2.00342	1.01455	0.895902	1.14387	0.693569	0.769418	2.71328	2.15685	2.76464	1.54866	2.61021	0.384117	0.757311	0.75418	0.330685	1.40514	1.43638	1.22824	1.51576	1.27442
ENSG00000005889,16	ZFX	1.6405	1.85533	1.099	1.05834	1.04626	1.19099	1.59057	1.14956	1.65439	0.849911	1.14421	1.97302	1.58318	1.56178	1.39597	1.4576	1.38263	0.923356	1.56726	0.954295	0.92515	1.78695	1.09588	1.00901	1.62014	0.99863	1.62118	1.76924
ENSG00000005893,17	LAMP2	5.88568	5.38626	6.05335	5.95818	5.59959	5.72634	4.3562	4.8263	5.75126	5.08547	5.52736	6.40106	5.31876	5.0435	5.7766	6.13572	6.56657	5.66493	5.95148	5.78846	4.38258	5.23834	2.87905	4.21364	6.63022	5.1039	5.12633	5.40655
ENSG00000005961,19	ITGA2B	0.0329119	0.0100413	0.0110762	0.0156305	0	0	0.005429	0.0101011	0.0351301	0.0173287	0.0277641	0.0054193	0.011967	0.0110954	0.0199419	0.0115165	0.0176189	0.068544	0.00570439	0	0.0283631	0.00980243	0	0.00919212	0.00436574	0	0.0185135	0.0265586
ENSG00000005981,13	ASB4	0.00558315	0.00567796	0.0031316	0.0191501	0	0	0.00460485	0.00428385	0.0215202	0.00326625	0	0.00153221	0	0.00627406	0.00338293	0	0	0.0123324	0.00161281	0.00293912	0	0	0	0	0.00123433	0	0.00392576	0
ENSG00000006007,12	GDE1	6.45579	5.65818	5.60208	5.92525	6.48741	6.24726	4.96714	5.29891	6.50842	5.49228	4.48692	5.56068	6.17543	4.50177	5.7567	6.37624	8.03994	2.79197	7.24334	5.37776	3.3226	6.7222	8.36842	8.41799	5.88326	5.60256	6.85455	7.88023
ENSG00000006015,18	REX1BD	3.33681	2.85725	2.72798	2.46678	2.32448	1.62997	3.01176	1.25599	3.38811	2.81766	1.92528	2.61763	2.232	3.10415	2.93739	2.47843	3.03337	2.38402	2.42796	1.59088	1.96682	2.10955	1.19461	2.15405	2.83949	1.54065	2.12492	2.8705
ENSG00000006016,12	CRLF1	0.27193	0.0740755	0.13346	0.0871217	0.0784364	0.0609534	0.101461	0.0620975	0.06335	0.14204	0.116064	0.0692967	0.167736	0.0845807	0.0706148	0.0962866	0.0577675	0.303394	0.0701365	0.0409005	0.278984	0.0650823	0.0945004	0.0791133	0.0687074	0.0919953	0.111537	0.130618
ENSG00000006025,13	OSBPL7	1.40237	0.911624	0.737429	0.92712	0.661914	0.307555	1.01863	0.256776	1.08439	0.936949	0.815006	0.793771	0.391126	0.429794	0.743506	0.662188	0.831784	0.445036	0.552415	0.226507	0.60084	0.243251	0.0465194	0.283741	0.639455	0.358516	0.649909	0.411512
ENSG00000006042,12	TMEM98	1.7854	0.719146	0.928293	1.43966	0.408902	0.239219	0.711458	0.148791	1.62974	1.27334	0.691018	0.847822	0.516673	0.304332	1.26818	0.409477	0.459398	1.0698	0.359286	0.0686431	0.338557	0.184224	0.0585598	0.224113	0.674127	0.406442	1.5187	0.976686
ENSG00000006047,13	YBX2	1.80326	1.25163	0.864793	1.24179	1.22753	0.509296	1.81449	0.124525	1.39548	1.17099	0.589469	0.757165	0.278665	0.531935	0.983369	0.299724	0.836639	0.648689	0.453193	0.156633	0.485636	0.483373	0.0350932	0.151093	0.490364	0.697494	0.329669	0.683928
ENSG00000006059,4	KRT33A	0.0242757	0.037032	0.0408489	0.0960753	0	0.045708	0.200221	0.0186264	0	0.063908	0.0767951	0.0999317	0.0220672	0.0409198	0.0588365	0.0849456	0.108297	0.0689425	0	0.0191691	0.0261507	0.0180756	0.0472429	0	0.0644032	0	0	0.215486
ENSG00000006062,18	MAP3K14	0.277295	0.126902	0.226124	0.423781	0.169812	0.122495	0.223429	0.0425527	0.269422	0.235847	0.157448	0.259909	0.133789	0.161798	0.266244	0.19966	0.199831	0.284716	0.188549	0.0791638	0.464153	0.130237	0.0560397	0.104256	0.169768	0.11618	0.18148	0.209996
ENSG00000006071,16	ABCC8	0	0	0	0	0	0	0	0	0	0	0	0	0	0	0	0	0	0	0	0.00107592	0	0	0	0	0	0	0	0
ENSG00000006116,4	CACNG3	0	0	0	0	0	0	0	0.000831776	0	0	0	0	0	0	0	0	0	0	0	0	0	0	0	0	0	0	0	0
ENSG00000006118,15	TMEM132A	0.380296	0.0345316	0.358054	0.394189	0.146258	0.127865	0.104553	0.125055	0.185245	0.206589	0.114576	0.126731	0.148156	0.0839452	0.0329183	0.0633681	0.113103	0.248579	0.12555	0.0786493	0.663273	0.101131	0.0616743	0.0821899	0.0660602	0.0643279	0.178269	0.0803744
ENSG00000006125,18	AP2B1	0.926972	0.517272	0.365175	1.02023	0.243234	0.101424	0.342	0.0606585	0.496379	0.260493	0.297493	0.50666	0.342409	0.183558	0.586091	0.619035	0.620303	0.537815	0.589734	0.218491	0.748927	0.294902	0.15913	0.325247	0.334651	0.388503	0.580404	0.655466
ENSG00000006128,12	TAC1	0	0	0	0	0.0158156	0	0	0.0210354	0.0365791	0	0	0	0	0	0	0	0	0	0	0	0	0	0	0	0	0	0	0
ENSG00000006194,11	ZNF263	1.33279	0.982681	1.38833	1.20565	1.31073	1.18901	1.36098	1.0908	1.27019	1.40347	1.02394	1.3899	1.04999	1.25702	1.20365	1.31583	1.3477	1.09948	1.10551	0.957205	1.07338	1.0869	0.753417	0.983779	1.08602	1.07712	1.03086	1.25476
ENSG00000006210,7	CX3CL1	3.6965	0.467584	2.9638	10.0162	1.21402	0.198119	2.78466	0.0702046	1.31033	1.14014	1.06131	2.31264	1.03135	0.593788	0.81497	2.07309	0.628602	1.46383	0.317173	0.108375	0.295694	0.367895	0	0.102219	0.867803	0.433357	3.24254	0.494695
ENSG00000006282,22	SPATA20	3.3613	2.20047	2.43483	3.59249	2.03241	1.39608	2.52029	1.45504	3.07781	2.11364	1.50686	2.10143	1.35618	1.61342	2.76095	1.30513	3.07923	1.74415	1.66677	1.14969	1.37479	1.63285	1.74029	2.08969	2.36051	1.69558	1.49771	1.71885
ENSG00000006283,18	CACNA1G	0	0.00131382	0	0	0	0	0	0	0	0	0	0	0	0	0	0	0	0	0	0	0.00742217	0	0	0	0	0	0	0
ENSG00000006327,14	TNFRSF12A	0.817425	1.82591	1.25267	2.49564	1.71783	1.23678	1.49286	1.14239	1.40226	1.43463	1.13902	1.6344	1.93725	1.91918	0.902141	0.97047	1.19818	2.43201	1.23969	1.42926	1.72967	2.02159	1.44875	2.79263	1.18112	0.645257	1.06743	1.5784
ENSG00000006377,11	DLX6	0	0	0.035259	0	0	0	0	0	0	0	0	0	0	0	0	0	0	0.0198361	0	0.0827298	0.0225722	0	0.020389	0	0	0	0	0
ENSG00000006432,16	MAP3K9	0.939683	1.4506	1.03746	0.925815	1.19397	1.89248	1.24266	1.46127	0.828794	0.730658	1.59293	1.1164	1.53778	1.13617	0.952156	1.08217	1.07425	0.665605	0.95293	1.58421	1.32405	2.12464	2.07048	1.51711	1.18688	2.00308	1.41068	1.12623
ENSG00000006451,8	RALA	0.813266	0.714703	0.77006	0.740609	0.949307	0.765636	1.03755	0.666788	0.879451	1.28651	0.803081	0.892381	0.810978	0.96969	1.0284	0.857779	1.16002	0.522698	1.03243	0.934288	0.773529	0.919471	0.572998	1.09962	0.934472	0.785828	0.857766	0.886739
ENSG00000006453,14	BAIAP2L1	0.522218	0.593867	0.36953	0.375095	0.395215	0.336329	0.517376	0.624817	0.336468	0.299668	0.455384	0.397072	0.478528	0.399396	0.302415	0.375948	0.39	0.362068	0.264981	0.473764	0.371262	0.479598	0.536771	0.348491	0.333119	0.639492	0.429995	0.429042
ENSG00000006459,11	KDM7A	0.906359	0.608585	1.06885	0.993721	0.66455	0.590369	0.773251	0.389328	0.723035	0.564517	0.674409	0.845773	0.647107	0.576859	0.639074	0.694727	0.721915	1.5567	0.529405	0.409533	0.667473	1.02298	0.491309	0.4013	0.669771	0.855206	0.703048	0.696186
ENSG00000006468,15	ETV1	0.00344304	0.00175076	0.000965604	0.00545056	0	0.0032414	0.00283974	0.00176119	0.00204172	0.00704987	0.00605105	0.00188978	0	0.00386912	0	0.00100399	0	0.00651877	0.00895137	0.00181251	0.00618162	0.00256368	0.013401	0.00240406	0.00304478	0.000905954	0.00484192	0.0027784
ENSG00000006530,18	AGK	0.245546	0.228625	0.223342	0.253891	0.269267	0.142656	0.272765	0.128148	0.267605	0.269828	0.219269	0.250423	0.178967	0.237712	0.25199	0.208031	0.299019	0.184284	0.207043	0.137123	0.173958	0.180362	0.0968627	0.163726	0.192935	0.221768	0.195209	0.282046
ENSG00000006534,17	ALDH3B1	2.16603	2.88061	1.1869	3.11245	2.68494	2.33721	0.893247	1.01848	2.80111	1.68631	3.1391	3.15508	1.89829	1.80216	5.23294	4.79542	6.43703	2.23451	4.64466	2.60944	1.83077	4.81778	3.00476	5.51446	2.91375	6.47539	2.26112	3.69301
ENSG00000006555,11	TTC22	5.5124	8.06812	5.19298	3.48302	6.42758	9.57764	5.86744	13.0235	4.30693	4.83262	7.84383	5.7825	8.79323	5.96884	5.79031	5.98591	5.41679	3.78281	5.77774	7.72668	4.18422	7.35722	7.25359	8.70846	8.25089	10.8784	7.1422	5.39721
ENSG00000006576,17	PHTF2	0.140545	0.0740447	0.111543	0.123288	0.137081	0.0825257	0.145197	0.12507	0.126304	0.150669	0.111534	0.140762	0.087587	0.141655	0.0987668	0.0716145	0.119581	0.122761	0.0828732	0.0955346	0.125647	0.14187	0.0838871	0.0824526	0.124929	0.142968	0.137538	0.0999685
ENSG00000006606,9	CCL26	0	0	0	0	0	0	0	0	0	0	0	0	0	0	0	0	0	0	0	0	0	0	0	0	0	0	0	0
ENSG00000006607,14	FARP2	1.27977	1.25213	0.939876	0.713422	1.20078	1.41734	1.04594	1.08638	0.912455	0.829531	1.35737	1.04407	1.2252	1.15065	1.20791	1.22554	1.03003	0.892523	1.28025	0.98369	1.02815	1.1383	0.906096	1.01933	1.27431	1.42165	1.02008	1.28588
ENSG00000006611,17	USH1C	0	0	0	0	0	0	0	0	0	0	0	0	0	0	0	0.00199115	0.00203082	0	0.00197252	0	0	0	0	0	0	0	0	0.00367349
ENSG00000006625,18	GGCT	1.20296	1.06691	1.73	1.29541	1.79141	1.06666	1.4075	0.72982	1.74191	2.79864	1.28325	1.78502	0.928213	1.76837	2.1443	1.72536	2.07174	1.01961	1.73346	1.03827	0.949299	1.73936	0.721375	1.47479	1.63282	1.30292	1.24911	1.39967
ENSG00000006634,8	DBF4	0.282846	0.210475	0.235071	0.188389	0.266643	0.185098	0.210525	0.137624	0.236251	0.335986	0.185501	0.218669	0.166183	0.212222	0.190192	0.241399	0.196966	0.225309	0.272022	0.166148	0.416165	0.138692	0.208095	0.171001	0.203611	0.160647	0.206158	0.264431
ENSG00000006638,13	TBXA2R	0	0	0	0.00735886	0	0	0	0	0	0	0	0	0	0	0	0	0	0.0176021	0	0	0.0400601	0	0	0	0	0	0.0130742	0
ENSG00000006652,15	IFRD1	0.146386	0.179552	0.322885	0.133093	0.166614	0.145262	0.247998	0.209461	0.188277	0.282955	0.227371	0.13355	0.116884	0.16339	0.0815064	0.0778734	0.11649	1.57679	0.116574	0.118717	0.317516	0.10458	0.123192	0.084256	0.137763	0.134292	0.107104	0.137284
ENSG00000006659,13	LGALS14	0	0	0	0	0	0	0	0	0	0	0	0	0	0	0	0	0	0	0	0	0	0	0	0	0	0	0	0
ENSG00000006695,12	COX10	0.10844	0.10812	0.101374	0.127349	0.120209	0.107427	0.118667	0.087555	0.111588	0.116306	0.0859482	0.121957	0.0779576	0.0973684	0.1254	0.127725	0.130269	0.0912497	0.127144	0.0929046	0.111471	0.115047	0.0972416	0.109864	0.106239	0.113015	0.111135	0.13555
ENSG00000006704,11	GTF2IRD1	0.346182	0.26994	0.329619	0.248937	0.420812	0.599436	0.278512	0.265619	0.287996	0.26649	0.376451	0.287558	0.351213	0.292418	0.280926	0.264985	0.26268	0.178488	0.27322	0.264817	0.383741	0.382046	0.406026	0.360417	0.270605	0.340365	0.30916	0.265014
ENSG00000006712,15	PAF1	8.78168	7.45998	8.14134	7.26395	7.22689	9.2665	6.52206	7.16914	7.16344	5.0218	9.63317	7.31566	8.70155	6.98038	7.89321	8.37397	7.63101	8.41175	7.44802	8.13393	7.98043	6.63177	6.86434	7.61376	7.19081	7.12918	7.15515	8.37951
ENSG00000006715,16	VPS41	0.425557	0.358931	0.425956	0.426377	0.456784	0.514878	0.416205	0.376238	0.391232	0.395122	0.469008	0.523058	0.440748	0.426695	0.428202	0.447212	0.500705	0.348796	0.429228	0.396307	0.26145	0.488181	0.296005	0.415995	0.503314	0.616368	0.407336	0.439562
ENSG00000006740,18	ARHGAP44	0.114342	0.075064	0.111039	0.0787985	0.104358	0.0546261	0.0201751	0.0833681	0.121442	0.085862	0.0437899	0.0725944	0.0723957	0.0436298	0.0975465	0.110975	0.0878076	0.0420048	0.0167616	0.00583961	0.0435091	0.0546413	0.0265697	0.0659358	0.118849	0.0740934	0.0643993	0.129453
ENSG00000006744,19	ELAC2	2.13435	1.75726	1.71162	1.9337	1.66009	1.17042	1.2405	0.78047	1.91784	1.24737	1.45764	1.95764	1.45414	1.31526	1.82793	1.98501	1.91984	1.24275	1.59726	1.07438	1.27838	1.44358	0.532953	1.33549	1.89996	1.8152	1.42129	1.83108
ENSG00000006747,15	SCIN	1.46941	0.765456	0.838953	0.416478	1.29559	1.04265	0.889108	0.494309	0.968011	1.35815	0.967575	1.23513	1.2424	0.682495	1.38179	0.995797	1.33624	0.665753	1.03764	0.358734	0.692608	0.95843	0.287211	0.907718	1.48018	0.947186	0.843714	1.44052
ENSG00000006756,16	ARSD	5.29251	4.10591	3.56458	4.32549	3.12636	2.17986	3.32991	1.34898	4.1434	2.0478	2.5133	3.6933	2.43021	2.57782	3.723	3.83313	4.77468	1.55282	3.758	2.35795	1.07387	2.06823	0.630505	2.0154	3.94	2.02451	3.45695	2.37676
ENSG00000006757,12	PNPLA4	0.869484	0.46096	0.35757	0.422811	0.472352	0.26796	0.710699	0.170525	0.80462	0.537178	0.316583	0.69017	0.492658	0.59808	0.871762	0.862951	1.1828	0.295284	0.787297	0.298647	0.23941	0.67064	0.455273	0.479151	0.674952	0.344715	0.737487	0.799178
ENSG00000006788,14	MYH13	0	0	0	0	0	0	0	0	0	0	0	0	0	0	0	0	0	0	0	0	0	0	0	0	0	0	0	0
ENSG00000006831,10	ADIPOR2	0.87652	0.803492	0.746161	0.775632	0.823093	0.997144	0.854635	1.26839	0.778643	0.668363	0.877033	0.762313	0.915821	0.737774	0.825537	0.836121	0.81383	0.57094	0.899978	1.28268	0.774681	0.935784	1.47999	0.948108	0.822118	1.15348	1.04524	0.820415
ENSG00000006837,12	CDKL3	0.00678848	0.00414226	0.00913841	0.00214932	0.0109653	0.00639091	0.00559898	0.00416695	0.00603835	0.00953135	0.00715835	0.0122958	0.0049367	0.00343285	0.00411327	0.00356314	0.00242275	0.0102822	0.0023532	0.00428837	0.0073128	0.00707655	0.0184954	0.00758395	0.00540293	0.00750215	0.00477329	0.0120517
ENSG00000007001,13	UPP2	0	0	0	0.00140329	0	0	0.000365556	0.000340074	0	0.00116681	0	0	0	0	0	0	0	0.000419576	0.000768198	0	0	0.000660037	0	0.000309471	0.000293963	0.00139947	0.000623293	0.00107298
ENSG00000007038,11	PRSS21	0.0630105	0.00961209	0.0106028	0	0.0145399	0.011864	0.0207878	0.0193388	0.0560478	0	0.0132887	0.0311261	0.0114556	0.0106212	0	0	0.0112439	0.0119299	0	0	0	0	0	0	0.0167166	0	0.0265833	0
ENSG00000007047,16	MARK4	0.147052	0.167661	0.149837	0.153047	0.165555	0.194007	0.137233	0.145235	0.15298	0.11788	0.164722	0.157515	0.184552	0.156959	0.146756	0.1598	0.14891	0.11705	0.153895	0.185227	0.154573	0.199666	0.289643	0.226316	0.161653	0.177935	0.156708	0.204482
ENSG00000007062,12	PROM1	0.864568	0.243674	0.73937	3.73983	0.343442	0.00713977	0.659126	0.0167297	0.770719	0.135598	0.0829702	1.20039	0.0904831	0.205338	0.42506	1.30283	0.275739	0.163331	0.0180739	0.0553944	0.0265515	0.10941	0.00368976	0.00992884	0.133924	0.0950371	0.589253	0.704558
ENSG00000007080,11	CCDC124	2.11614	2.18137	2.00076	1.874	2.11519	2.00206	2.46248	1.71209	2.05003	1.95809	1.9884	2.26834	1.98075	2.33092	2.00583	2.34607	2.2713	1.20989	2.22425	2.18387	2.15544	2.48051	3.16001	3.06485	2.29288	1.95159	2.1509	2.92497
ENSG00000007129,18	CEACAM21	0.00308072	0.00234978	0	0.00731549	0.0071089	0.0029003	0.00254091	0.00236379	0.0027403	0.00270343	0.00649715	0	0.00280044	0.00519295	0.00373334	0.00269502	0	0.0641607	0.0213584	0.007298	0.0730107	0	0	0	0.00612984	0.00486371	0.0129972	0
ENSG00000007168,14	PAFAH1B1	3.03769	2.71182	2.54425	2.55514	2.54138	2.2904	2.22829	1.79701	2.28028	2.02682	2.62449	2.73045	2.112	1.85014	2.60669	2.72051	3.04341	2.19356	2.5279	2.26406	1.85802	2.5491	1.75823	2.33826	2.76005	2.71027	2.49032	2.7134
ENSG00000007171,19	NOS2	2.40688	1.3468	1.26012	0.303655	1.9827	2.51824	2.76316	3.28626	2.11988	2.23431	3.44128	3.23632	6.23887	3.78249	1.94078	1.30562	1.63406	1.62927	1.81031	1.58104	0.747264	0.862816	0.907656	0.754056	3.3147	0.883595	8.66331	0.896917
ENSG00000007174,18	DNAH9	0	0.000708715	0.000521175	0.000980629	0.000714703	0	0.000510907	0	0.000550999	0.000271792	0.000326599	0.000509995	0.000281546	0	0.00093834	0	0.000552689	0.000293203	0	0.000489143	0.000667293	0	0	0.000216261	0.000205424	0.000733469	0	0
ENSG00000007202,16	BLTP2	9.50466	7.54373	7.94373	9.37252	7.70159	5.98396	6.23957	4.37054	8.02227	5.45085	6.93716	8.8053	6.14201	6.08534	8.72509	9.61557	8.8509	5.3958	6.54322	5.19484	4.8777	7.16826	4.53223	6.91616	8.26423	7.36811	6.94391	7.84646
ENSG00000007216,16	SLC13A2	0.0234787	0	0.00790156	0	0	0	0	0	0	0	0	0	0.0128056	0	0	0	0	0	0	0	0.0151753	0	0.164491	0.00327874	0.00311444	0	0.00990538	0
ENSG00000007237,19	GAS7	0.231984	0.0785736	0.17704	0.154863	0.238173	0.125174	0.199568	0.0897646	0.113652	0.189207	0.202941	0.288298	0.133205	0.130907	0.188466	0.257779	0.307446	0.197687	0.201733	0.269889	0.404746	0.0877051	0.0679914	0.0998085	0.103811	0.111891	0.201582	0.215556
ENSG00000007255,10	TRAPPC6A	0.691017	0.561438	0.720416	0.73721	0.606623	0.43134	0.700028	0.218998	0.641383	0.830487	0.435615	0.772985	0.368696	0.506433	1.07861	0.781909	0.8578	0.483507	0.774593	0.349931	0.558291	0.604012	0.160789	0.576894	0.732307	0.450608	0.591512	0.745519
ENSG00000007264,15	MATK	0.0523566	0.0036304	0	0.0226047	0.0494244	0	0.0785137	0	0.0296362	0.0584748	0.0200761	0.011756	0.0216333	0.0441268	0.0173039	0.0249827	0.0212336	0.0720929	0.0371234	0.0300676	0.21022	0	0	0.016617	0.0157843	0.0037572	0.0502013	0.0192045
ENSG00000007306,15	CEACAM7	54.5603	49.5647	63.1117	29.436	64.8571	80.5242	87.2652	119.762	30.3363	54.453	72.7939	57.029	62.2369	95.2492	86.2077	52.2372	38.5249	19.319	63.8377	121.494	7.59648	20.5759	34.1526	55.8981	86.8355	38.6289	64.311	17.3169
ENSG00000007312,14	CD79B	0	0	0	0.0252908	0	0	0.026353	0	0.056842	0	0.0336926	0	0	0	0	0	0	0.151237	0	0.227074	2.68472	0	0	0	0.0211919	0	0.0224667	0
ENSG00000007314,12	SCN4A	0	0	0	0.00264867	0	0	0	0	0	0	0	0	0	0.00282027	0	0	0	0	0	0	0	0	0	0	0	0	0	0
ENSG00000007341,19	ST7L	0.158349	0.145114	0.158083	0.173042	0.182698	0.119037	0.179334	0.105178	0.249117	0.182509	0.132086	0.156638	0.1332	0.119515	0.159672	0.21192	0.16237	0.21031	0.143372	0.106376	0.128571	0.109987	0.0885389	0.140269	0.117564	0.124064	0.11882	0.142085
ENSG00000007350,18	TKTL1	0	0	0.00559964	0	0	0	0	0	0	0	0	0	0	0	0	0	0	0.012601	0	0	0.290368	0	0	0	0	0	0	0
ENSG00000007372,25	PAX6	30.9534	22.367	17.8526	17.3551	16.817	16.1167	15.14	12.2127	21.9938	25.8154	21.9694	26.9221	20.4698	22.8868	25.2457	20.7421	23.9875	17.7218	17.9352	9.70078	13.9208	18.2587	11.9236	16.4855	21.9709	21.1404	15.9313	26.4073
ENSG00000007376,8	RPUSD1	5.74299	4.63656	3.98418	3.82802	5.88987	4.01546	5.29069	3.34997	5.55649	6.45428	3.04565	5.11534	3.4498	3.87788	5.88105	5.93475	4.88433	3.17933	4.39486	3.36803	4.88413	4.77635	3.46403	6.56603	4.83367	4.48037	4.27431	5.23061
ENSG00000007384,15	RHBDF1	1.86032	2.56463	2.06752	2.08937	2.12463	2.89331	1.7728	2.23271	1.90073	1.59388	2.63766	2.17323	2.37093	2.15057	1.30999	1.59442	1.28973	1.43981	1.33441	1.87594	1.88891	1.38987	1.27813	1.51836	1.9008	1.56276	1.56439	1.48599
ENSG00000007392,17	LUC7L	0.860433	0.742923	0.759765	0.636107	0.799437	0.545374	0.728402	0.429236	0.679473	0.750071	0.715669	0.743468	0.575643	0.538503	0.437042	0.404921	0.481397	0.836043	0.376523	0.280294	0.688285	0.545525	0.276318	0.444145	0.502876	0.546952	0.423307	0.559136
ENSG00000007402,12	CACNA2D2	0.0332888	0.0185785	0.0198103	0.0385598	0.0318503	0.0152874	0.021429	0.0124595	0.038999	0.0406117	0.0239725	0.0294122	0.0191894	0.0260033	0.0319773	0.0255697	0.0405675	0.019984	0.0218123	0.00512902	0.0131195	0.0181366	0.00632031	0.0175743	0.0296178	0.0179456	0.017127	0.0248972
ENSG00000007516,15	BAIAP3	0.567621	0.266428	0.367361	0.472331	0.327452	0.184977	0.372128	0.161926	0.213611	0.344841	0.314621	0.539221	0.198454	0.282132	0.520308	0.655707	0.571376	0.730236	0.365778	0.25284	0.63498	0.352207	0.254918	0.284547	0.342687	0.189567	0.337717	0.70469
ENSG00000007520,4	TSR3	4.66252	4.12129	5.02267	5.3461	5.1281	4.06127	4.20493	3.67777	5.8915	5.88869	4.7787	5.91945	4.27793	5.83935	5.86144	7.05207	6.18172	3.5063	5.24901	4.36989	6.24309	5.84023	5.46966	5.84172	6.3004	4.88438	5.94406	9.17762
ENSG00000007541,17	PIGQ	1.69317	1.80904	1.41324	1.67525	1.86825	1.46117	1.59044	1.36616	1.68536	1.53297	1.57995	1.79227	1.25206	1.21184	1.889	1.85148	1.9543	1.01132	1.67112	1.36883	1.42586	1.33577	1.0199	1.3089	1.40373	1.15622	1.40314	1.4097
ENSG00000007545,16	CRAMP1	0.354249	0.397273	0.370347	0.30261	0.348021	0.444119	0.303748	0.405023	0.235548	0.246229	0.460465	0.382617	0.344338	0.336995	0.287966	0.334443	0.289471	0.250685	0.331314	0.310196	0.323046	0.400882	0.346408	0.300003	0.355921	0.40838	0.345271	0.336812
ENSG00000007866,22	TEAD3	2.86469	3.20468	3.49378	2.68612	3.66115	4.48103	2.87971	3.55067	2.69188	2.78887	3.92959	3.22129	4.10864	3.083	2.71493	3.36708	2.98414	2.10461	3.047	3.44919	2.91187	4.17492	4.68392	3.48417	3.23812	4.33711	3.16089	3.28775
ENSG00000007908,16	SELE	0	0	0	0	0	0	0	0	0	0	0	0	0	0	0	0	0	0	0	0	0	0	0	0	0	0	0	0
ENSG00000007923,17	DNAJC11	0.62625	0.638181	0.519758	0.515848	0.550235	0.549629	0.571108	0.40889	0.541953	0.415516	0.57089	0.600829	0.546133	0.453432	0.518283	0.642863	0.629927	0.364704	0.523598	0.448949	0.42598	0.49916	0.389733	0.515482	0.560565	0.554635	0.537006	0.56425
ENSG00000007933,13	FMO3	0.405827	0.0228081	0.323473	0.111584	0.0887175	0.00804334	0.06342	0.0458882	0.900557	0.266156	0.0991013	0.179369	0.073781	0.0612064	0.271782	0.00747404	0.190573	0.117276	0.262846	0.0742112	0.340534	0.00318081	0.0124702	0.146156	0.0934988	0.25628	0.144179	0.0723918
ENSG00000007944,15	MYLIP	5.22073	5.85407	4.14509	4.41263	6.4528	5.93752	4.88007	5.2996	5.12424	4.2338	5.2141	7.12918	6.3604	4.33941	6.02126	5.32303	6.51596	4.39122	5.34603	3.12742	3.17399	5.05801	3.11224	5.23751	6.1014	4.63746	4.49373	4.63907
ENSG00000007952,18	NOX1	0.314941	1.68152	0.445784	0.302076	0.414669	0.258126	1.39963	0.244492	0.856898	0.308884	0.632944	0.524686	0.518686	0.571469	0.26267	0.294958	0.145458	0.315679	0.189447	0.254542	0.0478964	0.0689717	0.0504745	0.116419	0.294894	0.0877438	0.489793	0.110628
ENSG00000007968,7	E2F2	0.111303	0.106118	0.604789	0.62404	0.379903	0.279424	0.1989	0.0747256	0.165006	0.122089	0.0929154	0.152727	0.0758823	0.191523	0.140501	0.288046	0.239993	0.149268	0.0803804	0.16113	0.164862	0.158845	0.130866	0.136002	0.163022	0.0878598	0.10761	0.321844
ENSG00000008018,9	PSMB1	4.24874	3.55895	3.81938	3.9035	5.22305	3.41659	5.57449	3.39582	4.37538	5.84781	3.28017	4.17991	4.12657	4.48144	5.43611	4.98338	5.36472	2.68141	5.48467	4.17376	3.00359	4.57121	2.31935	4.70157	4.59177	4.05757	4.72573	4.89796
ENSG00000008056,14	SYN1	0.0263765	0.0256051	0.0161396	0.0208778	0.0165995	0.0135446	0.0276878	0.0128789	0.0277276	0.0168335	0.0278136	0.0177675	0.0130782	0.0202095	0.0174349	0.0146835	0.0299521	0.0136197	0.0187022	0.0170411	0.0258306	0.0214253	0.0233323	0.0150685	0.0159037	0.0113569	0.0219186	0.0135449
ENSG00000008083,14	JARID2	0.248344	0.389966	0.28467	0.188987	0.279802	0.587637	0.32477	0.94316	0.213119	0.23804	0.542204	0.314585	0.492786	0.376824	0.277725	0.252609	0.318242	0.353829	0.357855	0.666289	0.568267	0.446777	0.653997	0.409941	0.330809	0.471016	0.31555	0.282113
ENSG00000008086,13	CDKL5	0.550144	0.511154	0.518443	0.311326	0.499182	0.746266	0.595568	0.955275	0.263291	0.331432	0.74974	0.590768	0.685278	0.630266	0.30615	0.32996	0.300091	0.242021	0.44661	0.755351	0.341675	0.563577	1.03874	0.336951	0.482606	0.513483	0.506674	0.357679
ENSG00000008118,10	CAMK1G	0	0	0.00640182	0	0	0	0	0	0	0	0	0	0	0	0	0	0	0.0720309	0.00329702	0	0.127048	0	0.0111058	0.00265643	0	0	0	0
ENSG00000008128,23	CDK11A	0.073248	0.171598	0.149667	0.111815	0.090548	0.108363	0.112196	0.0722597	0.0884234	0.119372	0.0827559	0.0861506	0.076096	0.127878	0.0792542	0.0686543	0.0746902	0.247646	0.0906826	0.0247884	0.208536	0.112976	0.0407279	0.0584508	0.121454	0.0991206	0.0846137	0.0844405
ENSG00000008130,15	NADK	2.34505	2.42489	2.27758	2.36695	2.81461	2.58184	2.15482	2.26726	2.6879	2.33753	2.36495	2.95111	2.19966	2.53356	2.90143	2.80526	3.29646	4.65224	2.56419	2.06303	5.20494	2.18265	2.24356	2.68138	2.58094	2.07165	2.18841	2.57184
ENSG00000008196,13	TFAP2B	0.386007	0.00607055	0	0.0125995	0	0.0262247	0.00328216	0.0732808	0.00353972	0	0.21401	0	0.423236	0.00670786	0.0192898	0	0	0.282539	0.0413838	0.00942702	0.29579	0.0118523	0.0232332	0.0083358	0.0527872	0.0785322	0.293804	0.0160563
ENSG00000008197,5	TFAP2D	0	0	0	0	0	0	0	0	0	0	0	0	0	0	0	0	0	0	0	0	0	0	0	0	0	0	0	0
ENSG00000008226,20	DLEC1	0.153197	0.138565	0.183644	0.137357	0.15642	0.21187	0.199035	0.260057	0.188123	0.240318	0.185847	0.167427	0.16021	0.174822	0.164292	0.158923	0.231037	0.187378	0.204431	0.188415	0.179634	0.237225	0.265157	0.212989	0.217602	0.23544	0.184935	0.202394
ENSG00000008256,17	CYTH3	0.321543	0.338607	0.242605	0.356317	0.315938	0.257793	0.245525	0.291282	0.230655	0.200245	0.341249	0.361226	0.280032	0.301597	0.311726	0.293989	0.199897	0.198346	0.364048	0.37758	0.251403	0.310473	0.260394	0.292591	0.298567	0.203874	0.262558	0.310531
ENSG00000008277,15	ADAM22	0.00470679	0.00489552	0.00468008	0.00440296	0.00493687	0.00322264	0.00282331	0.000656626	0.0045673	0.00525681	0.00406083	0.00810253	0.00233377	0.0057701	0.00440753	0.00149727	0.00267243	0.00324053	0.00185408	0.00101364	0.00414845	0.00286745	0	0	0.00340556	0.000337767	0.00361043	0.00414349
ENSG00000008282,10	SYPL1	9.24223	6.79125	9.19536	9.40097	8.17629	5.39214	9.57679	4.72228	8.85085	10.2122	6.36908	9.37964	5.85493	6.06043	7.90316	8.4495	9.87218	5.67838	8.29373	6.1797	3.2813	7.31984	2.23435	5.23896	8.25721	5.70496	6.76223	8.98757
ENSG00000008283,16	CYB561	8.68328	9.15119	7.95296	9.78819	8.44162	6.34871	7.78277	6.48043	9.35443	6.77239	7.09382	8.61113	6.55418	6.17338	11.4005	11.8417	12.1798	4.43158	10.7592	9.21549	4.02017	7.95243	5.81334	8.06875	10.1233	8.02371	9.39723	9.49687
ENSG00000008294,22	SPAG9	0.820274	1.14795	0.831582	0.796107	0.802608	1.11196	0.865402	1.25599	0.77733	0.875605	1.06058	0.981384	1.07565	0.920969	0.841245	0.920424	0.824325	1.35205	0.893601	1.08202	2.82496	1.19133	1.33615	1.21025	0.965535	1.16917	1.03585	0.931497
ENSG00000008300,17	CELSR3	0.039167	0.0199161	0.0842138	0.0998952	0.0954005	0.0368731	0.0466613	0.0467478	0.061936	0.0572836	0.0871908	0.111071	0.0316476	0.0660208	0.0553747	0.0799476	0.0660088	0.119473	0.0829709	0.0584193	0.248465	0.0421252	0.0127038	0.0790048	0.046182	0.0480939	0.0550801	0.0421417
ENSG00000008311,16	AASS	0.147121	0.045106	0.180817	0.0879095	0.14811	0.157516	0.214134	0.18814	0.142411	0.113915	0.118634	0.0985632	0.0865354	0.0571353	0.0148573	0.0126178	0.0398945	0.0873875	0.0312494	0.0580866	0.0574895	0.0139618	0.0364908	0.0392774	0.0564421	0.0307415	0.0354968	0.0314263
ENSG00000008323,16	PLEKHG6	6.19802	6.7126	5.21472	4.5735	5.74877	6.57189	4.49266	5.01441	3.88863	6.93549	7.51539	6.14019	6.89515	6.29105	7.07144	7.36482	6.97216	4.37345	6.40805	6.92425	5.3263	10.4051	11.3127	9.92612	6.18732	10.413	6.03602	9.51529
ENSG00000008324,12	SS18L2	0.571352	0.662403	0.903732	0.80801	0.747105	0.717187	1.11841	0.543602	0.928344	1.89855	0.618548	0.771451	0.886393	1.10434	0.770857	0.733068	0.836033	0.923095	0.957275	0.601551	0.837055	0.788458	0.518889	0.85107	0.768001	0.70358	0.79813	0.854497
ENSG00000008382,16	MPND	0.902732	0.794478	0.852995	0.753018	0.985463	0.869474	1.00801	0.660683	0.660914	0.828736	0.768856	0.954757	0.675419	0.643783	0.795228	0.795784	0.712507	0.742827	0.637892	0.729285	0.792926	0.667	0.952727	0.717596	0.847439	0.597485	0.771467	0.784507
ENSG00000008394,13	MGST1	0.162762	0.0706052	0.152812	0.454209	0.103259	0.0313893	0.0220722	0.0585712	0.225165	0.00731466	0.0592146	0.0614029	0.131204	0.0406727	0.234988	0.22106	0.10412	0.142867	0.0323165	0.00866062	0.0430063	0.060106	0	0.165109	0.106787	0.0886551	0.193724	0.0793013
ENSG00000008405,12	CRY1	0.112534	0.307286	0.26416	0.230703	0.336282	0.583748	0.290513	0.430864	0.296293	0.226142	0.33701	0.422484	0.431689	0.431546	0.260473	0.265801	0.288165	0.269525	0.294522	0.345672	0.30064	0.330143	0.384349	0.249084	0.237349	0.363323	0.284069	0.294227
ENSG00000008438,5	PGLYRP1	0	0.0449681	0.049603	0.0699988	0	0.0277517	0.0486258	0.0226181	0	0.0258679	0	0.0728085	0	0	0.0178614	0.0257875	0.0789036	1.14414	0.0255462	0	0.0635099	0	0	0	0.0195513	0.0232694	0.0414548	0.0475755
ENSG00000008441,19	NFIX	1.72399	0.544996	1.65368	1.93898	1.29824	0.471504	0.764653	0.183602	1.18798	1.00889	0.692429	1.30483	0.459317	0.439934	1.58477	1.37671	1.64643	0.803898	0.990557	0.144131	0.569492	0.677058	0.13862	0.483366	0.98989	0.586873	0.889009	1.3885
ENSG00000008513,17	ST3GAL1	0.571636	0.728928	0.504086	0.419817	0.438559	0.492849	0.348339	0.311999	0.455177	0.420609	0.24857	0.277365	0.206245	0.393207	0.232696	0.229412	0.254138	0.578337	0.156618	0.370728	0.809412	0.153581	0.168207	0.349074	0.234517	0.125602	0.186469	0.21083
ENSG00000008516,18	MMP25	0.227401	0.107657	0.310077	0.28551	0.235227	0.0959681	0.187555	0.0481326	0.362696	0.185789	0.165373	0.167852	0.163944	0.138786	0.123533	0.123474	0.118937	9.37542	0.101932	0.123838	1.2755	0.0642255	0.0991907	0.131404	0.171626	0.0557085	0.187464	0.177176
ENSG00000008517,19	IL32	0.156538	0.508737	0.32067	0.414812	0.361218	0.256296	0.550116	0.0208885	0.175564	0.167229	0.150713	0.324998	0.50113	0.544938	0.247433	0.273879	0.0789425	0.483222	0.336196	0.177352	1.03377	0.0253386	0.0264902	0.209097	0.157992	0.0268625	0.473775	0.0439375
ENSG00000008710,20	PKD1	1.65701	1.32706	1.57865	1.33473	1.04306	0.458814	0.878283	0.25054	1.15312	0.953703	0.943024	1.46454	0.768635	0.572997	1.25207	1.19375	1.10665	1.3241	0.654643	0.261689	1.25475	0.671335	0.161235	0.530853	1.09739	0.748258	0.834431	1.28012
ENSG00000008735,14	MAPK8IP2	0.200536	0.119705	0.146714	0.296757	0.502984	0.443249	0.17978	0.100349	0.178376	0.26779	0.22985	0.301491	0.324954	0.066136	0.179621	0.160174	0.248937	0.156823	0.151119	0.0481939	0.0469618	0.233715	0.0763555	0.225252	0.196616	0.192711	0.110352	0.168861
ENSG00000008838,21	MED24	1.94938	1.18283	1.29096	1.3766	1.43327	1.30315	0.981795	0.85889	1.56154	1.06136	1.08249	1.15987	1.2434	0.88591	1.55338	1.35661	1.50056	0.883929	1.30133	0.937815	1.10585	0.898547	0.860749	1.262	1.18608	1.09267	1.66634	1.50037
ENSG00000008853,18	RHOBTB2	0.549031	0.561889	0.570102	0.918661	0.589355	0.353308	0.384044	0.391934	0.908726	0.426903	0.443369	0.586481	0.369572	0.404157	0.543218	0.665721	0.589073	0.697379	0.65347	0.381403	0.636356	0.43468	0.476752	0.858906	0.495511	0.663804	0.483782	0.499129
ENSG00000008869,12	HEATR5B	0.70093	0.665446	0.641445	0.488891	0.655435	0.454542	0.551945	0.499016	0.588202	0.448918	0.65444	0.666049	0.499274	0.44954	0.548455	0.497824	0.467936	0.517131	0.482856	0.489289	0.476323	0.589825	0.414818	0.427806	0.602318	0.733297	0.524922	0.539223
ENSG00000008952,17	SEC62	5.49627	4.70898	5.26445	5.35995	5.06229	4.48537	6.77739	4.52021	7.12231	7.33168	4.3936	5.91814	4.62406	5.99119	4.88458	4.59578	4.94918	3.47445	4.50568	4.38872	2.86867	4.05743	2.94729	4.76866	4.90697	3.78951	4.74359	5.05803
ENSG00000008988,11	RPS20	30.551	28.7775	42.9558	41.9299	32.1409	26.1959	43.1813	19.2953	34.1662	53.1878	22.7915	32.9152	26.4607	33.7218	45.4145	44.5249	46.4157	28.2614	37.6953	24.5123	43.2209	34.8656	50.0497	50.5636	29.501	22.265	36.7575	53.1304
ENSG00000009307,17	CSDE1	17.6054	18.6556	18.0718	20.2665	19.0101	17.7097	16.7302	18.8766	17.6806	17.4088	17.2784	20.7196	18.7669	16.8408	23.7457	22.0902	23.5105	14.5055	21.2082	18.4483	16.0199	22.7879	20.3995	19.4735	22.0131	17.3901	18.772	24.1833
ENSG00000009335,19	UBE3C	0.714939	0.792079	0.878169	0.786396	0.9154	0.65149	0.761985	0.503919	0.827269	0.649814	0.728793	0.848445	0.642683	0.641938	0.803895	0.829021	0.76059	0.56748	0.666943	0.542967	0.534648	0.712195	0.45463	0.71648	0.791667	0.695182	0.696102	0.755485
ENSG00000009413,17	REV3L	0.272094	0.305843	0.236261	0.240999	0.278733	0.196368	0.237255	0.16291	0.224858	0.160091	0.273787	0.257337	0.224699	0.223552	0.189012	0.2255	0.284435	0.265243	0.263319	0.176999	0.395061	0.235517	0.16237	0.239547	0.188725	0.256071	0.216276	0.242179
ENSG00000009694,14	TENM1	0.000555253	0	0	0.000329626	0.000480476	0	0	0	0.000123474	0	0	0	0	0	0	0.000121434	0	0.00131409	0.000240595	0	0.000897208	0.000413439	0	9,69244370012269e-05	9,20673830933738e-05	0.000657456	0.000195212	0
ENSG00000009709,12	PAX7	0	0	0	0	0	0	0	0	0	0	0	0	0	0	0	0	0	0	0	0	0	0	0	0	0	0	0.000685112	0
ENSG00000009724,18	MASP2	0.615283	0.643114	0.533009	0.616888	0.510074	0.441945	0.548821	0.402156	0.587835	0.511933	0.538269	0.649155	0.480588	0.437902	0.544029	0.438574	0.585571	0.388309	0.513465	0.334699	0.427142	0.458138	0.314872	0.490078	0.553182	0.4713	0.531979	0.687759
ENSG00000009765,15	IYD	0.0682311	0.123009	0.0234844	0.0245487	0.0608315	0.13139	0.0562754	0.21417	0.0965547	0.0489885	0.0948413	0.0280875	0.11277	0.0627339	0.0488593	0.0298443	0.0415075	0.0381677	0.0376282	0.139593	0.153684	0.0277116	0.0724277	0.054138	0.0617101	0.0342746	0.0894105	0.0300327
ENSG00000009780,16	FAM76A	0.680878	0.550019	0.679619	0.730016	0.653458	0.437047	0.770886	0.389445	0.644182	0.945122	0.512373	0.555474	0.531719	0.508643	0.765106	0.714759	0.97752	0.536156	0.753666	0.435008	0.450082	0.813472	0.52701	0.600751	0.782073	0.9137	0.720311	1.01897
ENSG00000009790,15	TRAF3IP3	0.19684	0.126783	0.541	0.238902	0.277578	0.156486	0.313876	0.104045	0.295707	0.264858	0.230628	0.237688	0.127241	0.206453	0.166977	0.218115	0.187335	2.89035	0.272936	0.196882	1.30054	0.140053	0.119177	0.140495	0.188578	0.245157	0.221452	0.169432
ENSG00000009830,13	POMT2	0.300455	0.280731	0.189591	0.243766	0.239771	0.134358	0.206507	0.101819	0.316251	0.195546	0.242899	0.300962	0.129732	0.164598	0.207842	0.229983	0.20329	0.215692	0.12151	0.0869923	0.188802	0.104402	0.102325	0.115384	0.18267	0.162068	0.140842	0.250538
ENSG00000009844,16	VTA1	0.768368	0.755773	0.763781	0.730296	1.03028	0.909097	1.14512	0.838808	0.798253	1.1676	0.74923	0.991645	0.755095	1.0764	0.891591	0.8733	1.02172	0.612237	0.998819	1.02606	0.556071	0.991829	0.62353	0.854469	0.893307	0.771632	0.850046	0.971961
ENSG00000009950,16	MLXIPL	0.157727	0.0167867	0.0123446	0.0029034	0.00423212	0	0.0242028	0	0.0358903	0.0128754	0.00386793	0.172137	0	0.006183	0.0688993	0.038506	0.0981827	0.0208345	0.181192	0.00289647	0.0355625	0.0109249	0	0.00256119	0.00243284	0.005791	0.0515838	0.1184
ENSG00000009954,11	BAZ1B	1.64021	1.66449	1.5773	1.56727	1.57648	1.33262	1.34238	1.02038	1.43898	1.0721	1.56372	1.7851	1.48843	1.24983	1.71793	1.70757	1.71653	1.1313	1.69281	1.31735	1.17843	1.72319	1.15191	1.65316	1.59267	1.5364	1.57295	1.95931
ENSG00000010017,13	RANBP9	0.968702	1.14859	1.08062	0.904796	1.44811	1.89824	1.29766	2.20148	0.903554	1.28012	1.38256	1.17587	1.44293	1.30565	1.13612	1.43872	1.26749	0.721815	1.30612	1.92991	1.46175	2.44253	3.74312	1.73407	1.26303	1.68308	1.71135	1.76783
ENSG00000010030,14	ETV7	0.429821	0.275802	0.301359	0.213311	0.476236	0.912064	0.438913	0.887304	0.424806	0.386161	0.392088	0.193788	1.08842	0.485887	0.330713	0.47747	0.40176	0.242199	1.06425	0.404053	0.3785	0.287023	0.464707	0.512104	0.60183	0.385069	0.594859	0.401905
ENSG00000010072,16	SPRTN	1.28983	1.27748	1.41455	1.20888	1.45115	1.44386	1.32846	1.3491	1.06169	1.05866	1.23154	1.23099	1.42915	1.31965	1.24423	1.36973	1.15083	1.30001	1.2735	1.24146	0.933217	1.42866	1.4861	1.16945	1.17469	1.42847	1.35364	1.3619
ENSG00000010165,20	METTL13	1.55983	1.62607	1.46782	1.30497	1.38564	1.58556	1.57664	1.20774	1.21996	1.60265	1.62234	1.78737	1.60202	1.79379	1.48982	1.78416	1.65802	1.00572	1.60735	1.24293	0.891827	1.5239	1.13402	1.68952	1.87115	1.57068	1.48903	1.41643
ENSG00000010219,14	DYRK4	0.259898	0.0925093	0.182222	0.324006	0.0849613	0.0713641	0.160769	0.0531775	0.285121	0.321196	0.123326	0.178313	0.0649696	0.114999	0.194222	0.178098	0.260874	0.102515	0.180185	0.0786702	0.118988	0.0983723	0.151736	0.130054	0.0890613	0.14703	0.164472	0.103116
ENSG00000010244,19	ZNF207	5.73269	5.90278	5.31071	4.68094	6.21728	5.29467	6.10513	5.96853	5.74669	5.45326	6.44981	5.58439	5.49753	5.25278	4.48291	4.53025	4.64958	5.67373	4.65419	4.70121	5.55519	4.67031	4.14047	4.41494	4.63324	5.61155	4.89922	4.88323
ENSG00000010256,11	UQCRC1	7.0677	6.7092	6.21305	7.67699	6.66986	5.53275	6.04312	4.58296	7.00422	6.41278	5.17441	7.61355	5.60414	5.51161	8.46599	8.49298	8.72215	4.43623	7.37327	5.88426	4.68608	7.35046	4.17678	7.07385	7.4327	7.51964	5.9757	7.50116
ENSG00000010270,14	STARD3NL	0.513269	0.423277	0.433686	0.51565	0.602318	0.524508	0.660326	0.294525	0.774578	1.09522	0.402456	0.487589	0.410743	0.796778	0.594089	0.418306	0.506879	0.423597	0.498031	0.405299	0.389874	0.305416	0.315882	0.548296	0.532458	0.311664	0.454984	0.400028
ENSG00000010278,15	CD9	18.0498	18.7172	23.1131	16.218	26.2759	22.0579	18.9581	17.9775	16.5858	24.7507	25.2665	24.6258	21.0111	21.1046	25.0593	21.2298	26.8497	11.9795	19.5476	21.6101	10.101	17.688	10.9176	20.7329	22.8787	14.1963	14.9187	23.3596
ENSG00000010282,15	HHATL	0	0	0	0.0268712	0	0	0	0	0	0	0	0	0	0.00953735	0	0	0	0	0	0	0.0121901	0	0	0	0	0	0.00795686	0
ENSG00000010292,13	NCAPD2	1.60873	1.47699	1.18306	1.61528	1.2924	1.39671	1.0885	0.937191	1.17657	0.711081	1.62098	1.67767	1.44612	1.30313	1.63001	1.84775	1.5337	0.958873	1.37349	1.26326	0.943511	1.14018	0.739201	1.17944	1.50366	1.19699	1.27361	1.55541
ENSG00000010295,20	IFFO1	0.0940758	0.0615044	0.0734972	0.117015	0.093036	0.0885661	0.0942183	0.118586	0.119543	0.0707608	0.0566865	0.0663883	0.0794085	0.158577	0.0447875	0.0470271	0.0299775	0.260812	0.163055	0.0583677	0.39089	0.0100069	0.0523087	0.12199	0.0623955	0.0477394	0.0377994	0.0271127
ENSG00000010310,9	GIPR	0.274467	0.067896	0.187235	0.4756	0.248202	0.0907865	0.152955	0.19921	0.389301	0.175757	0.336354	0.213755	0.242753	0.21882	0.139336	0.155743	0.198557	0.21067	0.109286	0.164012	0.199774	0.110469	0.137144	0.202002	0.11316	0.146391	0.177342	0.233456
ENSG00000010318,22	PHF7	0.487188	0.43916	0.320465	0.413671	0.470123	0.233497	0.38721	0.183507	0.393958	0.342018	0.298899	0.299005	0.265719	0.156778	0.42401	0.302209	0.371456	0.243179	0.399175	0.28678	0.477107	0.395737	0.267196	0.303063	0.299626	0.181799	0.286508	0.400291
ENSG00000010319,7	SEMA3G	0	0.00726741	0.0240494	0.00754178	0	0	0.00785853	0	0.00847521	0.0167223	0	0	0.00866121	0.00803037	0.00577323	0	0.0170024	0.0180396	0	0	0.112904	0	0	0	0	0	0	0.00768878
ENSG00000010322,16	NISCH	2.62707	2.18172	2.23834	2.27848	2.14655	2.27353	1.98931	1.94828	2.22358	2.06868	2.32288	2.07058	1.86197	1.71614	2.42165	2.6295	2.6927	2.15994	1.92741	1.71794	2.22612	2.6668	2.82457	2.304	2.14835	2.8248	2.12419	2.91951
ENSG00000010327,10	STAB1	0.280012	0.0180486	0.195771	0.964597	0.127408	0.0519799	0.0813195	0.0211822	0.494633	0.21111	0.182983	0.389637	0.132646	0.804386	0.0764685	0.141452	0.123158	0.899764	0.0649378	0.0311421	1.14708	0.0763506	0.0498879	0.0275373	0.261573	0.112074	0.329997	0.0891106
ENSG00000010361,14	FUZ	1.60823	1.12652	1.28866	1.54142	1.5021	1.47285	1.29034	0.78907	0.836905	1.57448	1.3613	1.51322	0.994502	1.1157	1.49815	1.44516	1.41539	1.09782	1.02396	1.32176	0.824976	1.04271	0.990031	1.39793	1.51654	0.932697	1.37699	1.82749
ENSG00000010379,16	SLC6A13	0.00544313	0	0.00228979	0	0.00314006	0	0	0.00417642	0.00242083	0.0047765	0.00286984	0	0	0	0	0	0.0048565	0	0	0.00214906	0	0	0	0	0	0.00429668	0	0
ENSG00000010404,18	IDS	0.43277	0.560754	0.475977	0.307471	0.427127	0.795213	0.453699	0.984168	0.294509	0.400358	0.821977	0.676114	0.744136	0.643795	0.538664	0.620335	0.59315	0.676227	0.503825	0.87286	1.02507	0.927892	1.8417	0.932012	0.600003	0.619441	0.87257	0.835203
ENSG00000010438,17	PRSS3	0.194211	0.193294	0.113583	0.0468672	0.161225	0.07804	0.0976711	0.0690556	0.185391	0.176661	0.0998987	0.0818973	0.176542	0.133741	0.193735	0.0580131	0.185959	0.0291472	0.084153	0.0691977	0.0637839	0.0352704	0.0184367	0.0661489	0.124097	0.0149567	0.0899287	0.0286684
ENSG00000010539,12	ZNF200	0.99297	1.04139	1.00949	0.844916	1.08838	0.950395	0.921351	0.95871	0.890607	0.965758	0.785303	0.933332	1.05307	0.836888	1.04288	0.962753	0.878572	1.44134	0.925061	0.901704	1.17663	0.955009	1.05478	0.907104	0.867136	0.947126	0.826205	1.10177
ENSG00000010610,10	CD4	0.657264	0.273917	0.396215	0.887637	0.410438	0.181804	0.368849	0.148173	0.527378	0.327034	0.282231	0.345876	0.172465	0.439734	0.451623	0.702418	0.662	1.10329	0.689973	0.58321	1.32482	0.338037	0.161536	0.536991	0.460646	0.430575	0.543148	0.388222
ENSG00000010626,15	LRRC23	0.107437	0.105667	0.111801	0.136511	0.150054	0.0931595	0.0956071	0.0672492	0.105624	0.163748	0.107328	0.118714	0.082242	0.092932	0.181589	0.175605	0.171536	0.120441	0.132309	0.118325	0.118781	0.216834	0.206331	0.171748	0.10126	0.127212	0.157051	0.232714
ENSG00000010671,18	BTK	0.0138684	0.00423119	0.0210028	0.0197592	0.0096006	0.00261124	0.00228767	0.0085128	0.012336	0.0219059	0.00584961	0.0182687	0.0100853	0.0420785	0.00504188	0.00242642	0.00742427	0.265199	0.00480743	0.0372337	0.448187	0.00619583	0.00809678	0.00387338	0.0128775	0.00656845	0.0234036	0.0111913
ENSG00000010704,19	HFE	1.85022	1.42709	1.85403	1.73602	1.57106	1.21343	0.857313	0.893257	1.65501	0.912147	1.3701	1.10396	1.1811	1.20896	1.61234	1.20938	1.59517	1.00368	1.67549	1.32147	0.559866	0.851366	0.384344	1.01609	1.46155	1.06667	1.27174	1.27497
ENSG00000010803,17	SCMH1	0.152894	0.116618	0.14438	0.173068	0.108557	0.038753	0.142859	0.0246112	0.129342	0.115404	0.0879407	0.123238	0.0481099	0.0585733	0.138315	0.132349	0.11209	0.0885639	0.0903412	0.0325047	0.0673787	0.0648834	0.0655435	0.101531	0.0900605	0.0455758	0.102244	0.152284
ENSG00000010810,18	FYN	0.0167267	0.00740793	0.00544765	0.0209274	0.0087156	0.00965146	0.0200262	0	0.0110388	0.0108903	0.00625867	0.00844042	0.00392386	0.00954993	0.00915424	0.00330412	0.00770274	0.0725323	0.0154308	0.00852137	0.129037	0.00321411	0.00210012	0.00715824	0.00644165	0.00383334	0.0204875	0.0161103
ENSG00000010818,11	HIVEP2	0.781084	1.29238	0.88628	0.726471	1.16366	2.29411	1.12392	3.21066	0.686301	0.815232	1.89485	1.23263	1.90188	1.327	0.839602	0.866124	0.80139	0.663569	1.27222	2.14677	1.60315	1.09476	3.15626	1.01721	1.09333	0.934586	1.21702	0.78856
ENSG00000010932,17	FMO1	0.269795	0.0140307	0.392079	0.439238	0.113194	0.028863	0.0455157	0.00705714	0.968113	0.503101	0.0646579	0.222124	0.0306562	0.093022	0.982703	0.109962	0.123095	0.980985	0.191298	0.0121046	0.142014	0.0091313	0.026849	0.0321104	0.0793034	0.0822841	0.469952	0.239981
ENSG00000011007,13	ELOA	5.53593	5.53727	5.09433	4.13246	5.04703	5.26988	4.74936	4.14807	4.19877	4.18564	4.74301	4.66458	5.77926	4.21272	5.14754	5.32387	5.63941	2.749	4.84571	5.81553	4.4327	5.86562	7.27448	6.25538	4.92154	5.04787	5.50867	5.55918
ENSG00000011009,11	LYPLA2	12.1666	15.247	13.2963	13.0889	14.2488	17.7846	13.4012	17.1849	13.4521	13.9599	14.9816	14.5406	17.0058	15.1718	16.0598	18.1738	16.8083	8.54535	16.8247	18.6774	13.9237	18.2548	24.543	20.6807	15.2886	15.1186	15.7116	18.2847
ENSG00000011021,23	CLCN6	0.405372	0.50975	0.419413	0.281841	0.52143	0.47446	0.36145	0.554819	0.41905	0.411008	0.47367	0.441986	0.395879	0.341653	0.312007	0.316282	0.300589	0.427828	0.239739	0.209794	0.873363	0.263089	0.282509	0.305995	0.354244	0.421611	0.292739	0.360274
ENSG00000011028,14	MRC2	0.080235	0.0239471	0.0410906	0.0579862	0.0100623	0.0246313	0.0287722	0.0053533	0.06206	0.0688779	0.0367854	0.0315929	0.0301254	0.0161707	0.0169099	0.00915516	0.0560253	0.100723	0.00755791	0.0165279	0.150317	0.00909128	0.0254584	0.0243578	0.0231372	0.0316679	0.0233026	0.00703767
ENSG00000011052,21	NME1-NME2	0	0.0048312	0	0	0.00730802	0.00596306	0	0	0	0.0111166	0	0	0	0	0.0038379	0.005541	0.00565139	0	0	0	0	0.00471629	0	0.00442265	0.00420102	0.0149998	0	0
ENSG00000011083,9	SLC6A7	0.00351374	0	0	0.0222499	0.00405405	0	0.00869416	0.00539207	0	0.00925023	0.00741037	0	0.00319406	0.00592285	0.00425808	0	0	0.00332631	0	0	0.00757026	0	0.00341904	0.00245342	0.00233048	0.00554734	0.00494134	0
ENSG00000011105,14	TSPAN9	0.550209	0.371452	0.542	0.670883	0.336116	0.210609	0.458333	0.173759	0.322688	0.336675	0.231843	0.462493	0.216849	0.301582	0.229138	0.209166	0.273655	0.181599	0.209114	0.167971	0.109541	0.126056	0.0636465	0.15889	0.287638	0.143183	0.279819	0.17476
ENSG00000011114,15	BTBD7	1.03268	0.983199	0.914414	0.842167	0.845696	0.58921	0.815991	0.52916	0.907859	0.598855	0.868107	0.9929	0.793211	0.643128	1.08006	0.934972	0.922456	0.623244	0.918922	0.635818	0.570481	0.955334	0.5317	0.794166	0.995448	0.948184	0.823445	0.945995
ENSG00000011132,12	APBA3	2.43235	2.78688	2.13505	1.85027	2.40546	3.20188	2.3101	3.3044	2.04181	1.83877	2.59818	2.17594	3.1395	2.3695	2.05439	1.88832	1.89776	1.85404	1.77028	2.58585	2.01904	2.35994	2.47949	1.88951	2.71668	2.22758	1.98424	2.0053
ENSG00000011143,19	MKS1	0.706283	0.57586	0.560081	0.828931	0.590092	0.382137	0.542351	0.261616	0.570469	0.61266	0.642038	0.708477	0.509193	0.48579	0.836224	0.667568	0.832976	0.47648	0.612075	0.442322	0.437261	0.556119	0.292277	0.481816	0.646124	0.467807	0.587951	0.576494
ENSG00000011198,10	ABHD5	2.71482	3.39832	3.66115	3.19144	4.42117	5.90408	4.37754	6.00792	2.83541	2.85424	5.35291	3.82645	4.90496	4.56523	2.48397	2.82491	2.72357	4.27433	3.18572	5.186	2.47674	4.00034	4.88642	3.52997	3.88033	3.42063	3.8909	2.33541
ENSG00000011201,12	ANOS1	0.0147092	0.00172604	0.00285591	0.0205988	0	0	0.00186643	0	0.00301934	0.00297871	0.00238625	0.0037262	0	0.00333768	0.00205675	0	0.0015143	0.00696229	0.000490277	0	0.00243774	0	0.00055049	0.0019751	0.0015009	0.00178632	0.00318237	0.000456529
ENSG00000011243,19	AKAP8L	1.21195	1.23852	1.00483	1.00121	1.19468	0.886192	1.01172	1.15336	1.30829	1.11257	1.15081	1.06562	1.12843	0.932195	0.739691	0.903241	0.863494	1.26148	0.767327	0.736338	1.60026	0.930889	0.976059	1.08038	0.913081	1.25391	0.781852	1.18689
ENSG00000011258,16	MBTD1	0.571225	0.510961	0.540239	0.463145	0.633407	0.565248	0.607544	0.617447	0.415385	0.551272	0.68442	0.632778	0.506622	0.514235	0.482542	0.476607	0.486102	0.461813	0.46733	0.46533	0.426699	0.588842	0.421943	0.405644	0.476575	0.494797	0.513062	0.416095
ENSG00000011260,14	UTP18	0.762712	0.701383	0.835775	0.688913	0.727415	0.553009	0.908089	0.462509	0.765971	1.04443	0.599957	0.752014	0.645795	0.736136	0.762161	0.80174	0.847896	0.660888	0.74893	0.638697	0.79843	0.817519	0.547638	0.689313	0.75268	0.628772	0.691996	0.858693
ENSG00000011275,19	RNF216	0.323677	0.314705	0.284297	0.309693	0.271674	0.2123	0.232931	0.149011	0.268927	0.210374	0.258047	0.32681	0.256076	0.21644	0.338795	0.354096	0.349725	0.288902	0.298381	0.178069	0.255185	0.233063	0.158515	0.270707	0.277901	0.295935	0.279613	0.320896
ENSG00000011295,16	TTC19	1.44912	0.81637	1.03313	1.07458	1.1117	0.907108	1.22456	0.795877	1.1126	1.18687	1.08038	1.31447	0.868944	0.837795	1.29859	1.27214	1.58556	0.892889	1.24702	1.1483	0.717534	1.24938	0.959833	1.17337	1.12974	1.12785	1.06185	1.22683
ENSG00000011304,22	PTBP1	15.5607	15.2385	14.3353	12.9315	14.0827	14.11	10.0671	11.1065	12.889	9.53337	13.3558	13.6057	14.2204	10.9099	13.3297	13.0256	12.1752	11.2978	11.218	10.5014	12.0359	11.5359	9.19924	12.1179	13.9308	12.3309	12.2296	13.3965
ENSG00000011332,22	DPF1	0.0184394	0.00937627	0.015514	0.0145954	0.00709161	0.00578649	0.0202778	0.00943215	0.0109346	0.0053937	0.0129627	0.0151812	0	0.0207213	0	0.00537692	0.0109681	0.0232744	0	0	0.0066212	0	0	0.00429169	0.0163065	0.00485188	0.00432185	0.00991992
ENSG00000011347,10	SYT7	1.46311	2.38802	1.46772	1.4726	0.861756	0.833197	1.17299	0.201496	2.2449	1.26447	1.22815	1.51907	0.655699	1.12965	1.66973	1.20683	1.52148	0.89755	1.18076	0.289507	0.439035	0.796121	0.0862835	1.27879	1.12762	0.876307	0.964032	1.19306
ENSG00000011376,12	LARS2	0.175087	0.187386	0.156626	0.162689	0.204406	0.154409	0.142695	0.125845	0.17236	0.135425	0.192654	0.211952	0.193128	0.16623	0.187018	0.176171	0.241427	0.115958	0.175722	0.107107	0.0991509	0.163348	0.0989886	0.176372	0.163403	0.131108	0.147929	0.167536
ENSG00000011405,14	PIK3C2A	0.91549	0.861906	0.849726	0.940565	0.837272	0.649937	0.972059	0.753921	0.971382	0.828935	0.85552	1.06263	0.632375	0.843016	0.757448	0.739087	0.790044	0.821527	0.748238	0.623919	0.55444	0.676412	0.50511	0.70272	0.795151	0.781902	0.769735	0.769399
ENSG00000011422,12	PLAUR	0.108161	0.218801	0.680534	0.25684	0.195329	0.17709	0.221083	0.140723	0.146406	0.148562	0.213232	0.20133	0.256489	0.313114	0.145321	0.0658222	0.138463	13.2353	0.118186	0.211665	7.67481	0.0525238	0.265403	0.151044	0.155951	0.103941	0.112426	0.0948717
ENSG00000011426,11	ANLN	0.0197736	0.0205664	0.0136117	0.0184972	0.0124441	0.0101539	0.00593047	0.0137927	0.00639585	0.00630978	0.00758215	0.0118398	0.0147065	0.00303008	0.00653519	0.00471762	0.00641547	0.0153154	0	0.0425838	0.017428	0.0093694	0.00874574	0.00878605	0.00834576	0.0113519	0.0202236	0
ENSG00000011451,21	WIZ	1.61872	1.96609	1.62009	1.33288	1.6906	1.4228	1.15791	1.10369	1.39891	1.16802	1.33074	1.42112	1.41915	1.29639	1.42241	1.7147	1.65645	1.00222	1.54242	1.26912	1.23136	1.45949	1.8065	1.9766	1.529	1.33228	1.5104	1.56935
ENSG00000011454,18	RABGAP1	1.23383	1.37153	1.13481	1.10646	1.2084	1.23351	1.00144	0.946158	1.05322	1.02551	1.33432	1.28362	1.18403	1.01743	1.28239	1.45161	1.30789	0.966266	1.22843	0.994211	0.92057	1.29506	1.12213	1.22079	1.40651	1.11175	1.00854	1.59813
ENSG00000011465,18	DCN	0.0538186	0.00615742	0.0498084	0.0873284	0.021733	0.0354666	0.0177553	0.00619411	0.129253	0.0495888	0.031213	0.0509555	0.0171228	0.0385551	0.205441	0.0894529	0.153659	1.87743	0.00699599	0.0191238	2.93645	0.140256	0.0104736	0.0695195	0.0446188	0.0361107	0.0113527	0.301835
ENSG00000011478,13	QPCTL	0.535918	0.386056	0.450896	0.463475	0.469471	0.242923	0.466569	0.281749	0.43256	0.461575	0.460466	0.424882	0.315752	0.309484	0.420937	0.520912	0.655258	0.347616	0.369827	0.384	0.502474	0.354705	0.12554	0.277184	0.441017	0.509217	0.293089	0.432466
ENSG00000011485,15	PPP5C	0.784251	0.582888	0.651399	0.678275	0.653339	0.401004	0.400912	0.194172	0.632957	0.549683	0.4016	0.649803	0.339368	0.397008	0.789457	0.76497	0.766796	0.555034	0.51896	0.207745	0.423761	0.548503	0.3267	0.454869	0.629832	0.581491	0.472161	0.859315
ENSG00000011523,15	CEP68	1.82334	0.889952	1.70768	1.74613	1.8137	0.854744	1.08611	0.924042	1.35822	1.15558	1.9029	2.34132	1.34711	1.07192	1.8777	1.70008	2.01178	2.08124	1.05342	0.548066	1.1882	1.00008	0.321253	0.565832	1.4059	1.00396	1.09214	1.51375
ENSG00000011566,15	MAP4K3	0.349809	0.424008	0.345766	0.318999	0.367614	0.333352	0.357112	0.264179	0.346513	0.347754	0.372092	0.418908	0.347447	0.390177	0.340167	0.324202	0.399958	0.280204	0.358798	0.359284	0.201589	0.307369	0.220176	0.290794	0.352071	0.265028	0.325518	0.292646
ENSG00000011590,14	ZBTB32	0.119776	0.0702751	0.0542628	0.080221	0.191346	0.104087	0.235573	0.0424164	0.0901498	0.177873	0.204026	0.128954	0.125629	0.100949	0.0669919	0.0403	0.0904263	0.156997	0.0239538	0.0582032	0.585585	0.0823244	0.0268956	0.0385994	0.0549977	0.167278	0.0388707	0.171004
ENSG00000011600,12	TYROBP	0.354282	0.157631	0.248397	1.07497	0.408761	0.111178	0.194803	0.0679587	0.551485	0.777233	0.404717	0.85074	0.268375	1.4432	0.214666	0.258272	0.184392	16.6854	0.051171	0.373008	11.4176	0.0219831	0.0574556	0.0412288	0.411209	0.0466105	0.394427	0.0238244
ENSG00000011638,11	LDAF1	3.2885	3.37196	2.97995	2.78304	3.78225	4.23983	3.59932	6.02635	2.51119	3.26236	4.26371	3.02246	4.49338	4.18789	3.92247	3.62312	4.81173	1.55165	4.52573	5.63443	3.24172	4.74706	5.99221	4.8703	4.89373	3.80809	4.26829	4.00141
ENSG00000011677,13	GABRA3	0.0181518	0.0107683	0.0217202	0.0166027	0.0148928	0.0167089	0.02595	0.0176415	0.0247572	0.0237161	0.00850699	0.00763826	0.00660013	0.00781925	0.00464381	0.00564592	0.010797	0.00267299	0.0066418	0.00637039	0.000869055	0.00450524	0	0.00957608	0.00749099	0.0073235	0.00340355	0.0107417
ENSG00000012048,25	BRCA1	0.0237382	0.0222843	0.0207403	0.0317977	0.0231748	0.0171907	0.0316271	0.00840642	0.0267999	0.0312464	0.0144413	0.0375842	0.014939	0.0138509	0.0204687	0.0311492	0.0244383	0.064823	0.0134508	0.0201866	0.0295058	0.0265131	0.02221	0.0114749	0.0230109	0.0136934	0.0141235	0.030944
ENSG00000012061,17	ERCC1	0.960228	0.877165	0.644147	0.827528	0.829521	0.525435	0.760136	0.545479	0.605182	0.88356	0.832763	0.930928	0.671099	0.673733	0.907328	1.16222	1.52979	0.68975	1.00917	1.04273	0.833406	0.910195	1.28179	0.952355	0.850225	0.699579	0.714763	1.07339
ENSG00000012124,17	CD22	0.0122765	0.012485	0	0.0161955	0.00472143	0.00770502	0	0.0251188	0.0218399	0	0	0.0101073	0	0.0137957	0.00495905	0	0.00365115	0.112343	0.00709267	0.103403	1.71921	0	0.00398188	0.00285731	0	0.00969081	0.00287739	0
ENSG00000012171,20	SEMA3B	0.782822	0.184395	0.242143	0.938556	0.199235	0.130054	0.142423	0.123662	0.552959	0.161635	0.0849751	0.407552	0.104647	0.126133	0.397597	0.402831	0.36977	0.948127	0.279343	0.0454521	0.570457	0.102862	0.056009	0.39387	0.137436	0.299884	0.275219	0.353013
ENSG00000012174,12	MBTPS2	0.627602	0.61273	0.589286	0.715345	0.744384	0.579028	0.67085	0.433393	0.600678	0.533115	0.616794	0.655185	0.634399	0.564919	0.626694	0.639066	0.736912	0.413511	0.689651	0.618484	0.332629	0.743957	0.34687	0.555656	0.606067	0.758975	0.660177	0.650282
ENSG00000012211,13	PRICKLE3	1.74546	1.00971	1.5923	1.24964	1.35766	0.489277	0.808771	0.436388	1.28219	1.07562	0.754834	1.34016	0.686362	0.793398	1.50917	1.56124	1.50485	1.72661	0.91778	0.332956	1.669	0.671734	0.219458	0.855858	1.2097	0.743096	0.972194	1.28191
ENSG00000012223,13	LTF	0.0185512	0.0424491	0.0312162	1.94378	0	0	0.00191257	0	0.0206266	0.0020349	0.0293429	0.00190916	0.00421585	0	0.00421519	0	0	0.125127	0.00200959	0.093386	0.209832	0.00172664	0.830354	0.0129531	0.003076	0.0164744	0.0456546	0.00374253
ENSG00000012232,10	EXTL3	0.243112	0.225326	0.242972	0.218089	0.230346	0.159518	0.136106	0.0955289	0.228043	0.131882	0.170905	0.229269	0.177465	0.129148	0.179892	0.243609	0.20245	0.430997	0.187701	0.157649	0.152372	0.175535	0.0989249	0.186725	0.195446	0.183184	0.164727	0.205099
ENSG00000012504,15	NR1H4	0	0	0	0	0	0	0	0	0	0	0	0	0.00115241	0	0	0.00221806	0	0	0.00109865	0.00100107	0.00409701	0.00377586	0.00863509	0.00177039	0	0.00600442	0.000891415	0.00306909
ENSG00000012660,14	ELOVL5	0.690398	1.65056	0.66368	0.380639	0.350422	0.431544	0.557827	0.691563	0.5128	0.572529	0.461125	0.518629	0.476761	0.655352	0.598946	0.40346	0.530682	1.07154	0.506918	0.708384	0.83612	0.225101	0.249014	0.284721	0.778717	0.411791	0.296609	0.249628
ENSG00000012779,12	ALOX5	2.24253	0.759529	2.73668	3.58044	1.89212	0.343088	1.32622	0.274717	1.65493	1.62144	1.36017	2.08974	0.797678	0.92279	2.84833	3.00208	1.84825	2.38771	1.46414	0.66894	0.525161	0.798591	0.0730993	0.850431	1.29335	0.861761	1.34755	1.76063
ENSG00000012817,16	KDM5D	0	0	1.09058	0.957307	0.949654	0.64837	0	0.463989	0	0.636297	0.965353	0	0	0	0	0	0.00249789	0.935549	0	0.634469	0.826342	0	0.34052	0.52193	0	0.895031	0	0
ENSG00000012822,16	CALCOCO1	6.2374	5.3003	4.43778	4.7525	6.61695	8.70962	5.21845	6.77269	4.69705	4.62335	7.6871	5.54394	7.01809	5.11079	5.77593	5.04842	5.00492	4.62525	4.60212	7.60755	6.37772	5.26329	8.08268	6.38036	5.94561	6.7128	5.36976	5.70413
ENSG00000012963,15	UBR7	1.8263	1.37702	1.62902	1.56984	1.5879	1.40405	1.26028	1.14834	1.45227	1.48324	1.4954	1.68455	1.47938	1.24814	1.87391	1.61138	1.8816	1.05516	1.74596	1.5289	1.27963	1.40661	0.911452	1.33365	1.81173	1.1277	1.4019	1.59622
ENSG00000012983,12	MAP4K5	0.53939	0.685074	0.667498	0.546924	0.80094	0.802309	0.677623	1.03868	0.643303	0.77898	0.837439	0.683715	0.814264	0.846694	0.560345	0.588236	0.692034	0.432767	0.730162	0.797098	0.511568	0.937132	0.935948	0.828119	0.734215	0.823562	0.77498	0.610285
ENSG00000013016,16	EHD3	6.02009	4.10475	2.85044	1.29184	5.21688	4.39785	2.77548	4.02673	2.14427	6.48059	5.53053	4.91346	3.34029	9.10705	8.90999	3.83864	12.1203	2.77547	4.07656	4.13378	1.72654	3.69421	1.81948	3.57339	8.27514	5.29986	2.67311	5.33379
ENSG00000013275,8	PSMC4	4.86013	5.87494	5.24827	4.70565	5.93292	5.19849	5.18066	4.66969	4.84417	4.19827	5.29652	6.00205	6.59736	5.21166	5.7648	5.91244	5.73017	3.50201	5.65969	6.39056	4.68625	6.05832	5.57363	5.36298	5.49716	5.96025	5.71343	5.43644
ENSG00000013288,9	MAN2B2	1.99319	1.54395	1.37171	1.60413	1.37981	1.18655	0.826892	0.952406	1.2039	0.594899	1.24597	1.44448	1.24551	1.00793	1.49554	1.58494	1.52068	0.953606	1.25361	0.978274	0.9	0.977567	0.548162	1.16005	1.29032	1.12115	1.02721	1.46011
ENSG00000013293,6	SLC7A14	0	0	0	0.00143876	0.0020972	0	0	0	0	0	0	0	0	0	0	0	0	0.000860365	0	0	0	0	0	0	0	0	0	0
ENSG00000013297,12	CLDN11	0	0.0024455	0.00269756	0.0101513	0.00369924	0	0	0.00246008	0.00570386	0	0.0033809	0.00263969	0	0	0	0	0	0.0273167	0	0	0.0449001	0	0	0	0	0	0	0
ENSG00000013306,16	SLC25A39	13.5468	13.2753	13.0943	12.8569	13.7836	10.4215	15.476	8.99823	14.3896	15.6964	13.0367	15.0513	11.4176	15.2417	15.5532	14.6888	14.1404	9.10973	12.6897	11.5972	11.7595	17.3664	25.7448	19.2238	12.1543	11.8356	12.346	15.8669
ENSG00000013364,19	MVP	11.1226	9.77168	7.75167	6.91404	7.2371	6.4965	6.15464	4.449	7.25549	6.17233	7.89507	8.39701	7.78527	6.52761	9.72849	9.0714	8.9812	7.15077	8.32326	6.75628	5.21116	5.91868	4.40359	7.24921	9.68612	7.16446	7.59265	7.6295
ENSG00000013374,17	NUB1	2.51132	2.42723	2.05224	2.14662	2.27893	1.9156	2.14886	1.70317	2.15574	1.8571	2.01008	2.10114	2.58779	1.8999	2.70327	2.88258	2.79734	2.07166	3.64627	1.92858	2.48576	2.50957	1.57113	2.77583	2.58058	2.47984	2.533	2.71218
ENSG00000013375,17	PGM3	1.51967	1.71232	1.50482	1.16382	1.49718	1.17751	1.87805	1.28527	1.59313	1.54355	1.33192	1.54769	1.31189	1.5407	1.38867	1.16755	1.29646	0.978535	1.48587	1.36363	0.749427	1.07092	0.770562	1.27985	1.38098	1.32812	1.24028	1.13673
ENSG00000013392,8	RWDD2A	1.42223	1.54071	1.33533	1.53362	2.16412	1.14488	2.56704	1.67641	1.63176	2.26095	1.7388	1.7479	1.59262	2.1715	2.27303	1.47857	2.18848	1.07319	2.14352	1.77409	0.976975	1.48872	1.04293	2.07245	2.43341	1.62706	1.75368	1.79637
ENSG00000013441,17	CLK1	9.23261	11.0361	12.6621	8.99076	14.1501	8.44169	17.7138	14.3417	13.378	25.1867	11.0849	12.9821	8.72368	14.2603	5.80295	6.46651	5.87521	22.251	5.86009	6.49767	12.2254	7.96658	7.7291	8.19907	7.22024	6.63536	7.10091	10.413
ENSG00000013503,10	POLR3B	0.113145	0.139231	0.0939259	0.0835878	0.126192	0.0916062	0.101407	0.104756	0.108694	0.0708257	0.115333	0.0869429	0.10628	0.0648451	0.119289	0.108878	0.117104	0.0771193	0.0993608	0.101853	0.0706929	0.168495	0.0704613	0.0979628	0.105061	0.150048	0.133126	0.122347
ENSG00000013523,11	ANGEL1	0.457256	0.353126	0.394331	0.556473	0.382488	0.236762	0.320564	0.168844	0.439776	0.235738	0.367654	0.524693	0.293557	0.293853	0.453686	0.425008	0.51762	0.292184	0.309582	0.194074	0.335565	0.342599	0.189096	0.227482	0.399942	0.406066	0.357688	0.431255
ENSG00000013561,18	RNF14	1.41022	1.15795	1.46496	1.71992	1.56481	1.37166	1.60225	1.19797	1.46239	1.55952	1.58569	1.74452	1.27211	1.52814	1.74384	1.63964	1.71082	1.02509	1.34059	1.2414	1.01922	1.23755	0.927643	1.4971	1.46264	1.30062	1.35838	1.64312
ENSG00000013563,14	DNASE1L1	4.31347	2.99168	3.66473	3.74899	4.80599	2.32901	3.24374	2.32	3.59233	3.51615	3.72352	5.57937	2.79662	3.49288	4.57382	4.43932	4.22591	2.40199	3.59152	2.22064	2.86998	3.00712	2.05746	3.35877	3.49899	3.08783	2.71334	4.42779
ENSG00000013573,17	DDX11	0.412552	0.705878	0.600392	0.326548	0.415956	0.0314911	0.309609	0.402097	0.330599	0.244612	0.356646	0.437575	0.0743279	0.0783117	0.0675603	0.549479	0.321664	0.774055	0.338198	0.340442	0.404379	0.285045	0.202524	0.358127	0.293344	0.663054	0.22475	0.0959751
ENSG00000013583,10	HEBP1	1.12295	1.22607	1.2191	1.27235	1.30086	1.01456	0.914983	1.10482	1.39358	1.3192	1.0027	1.2265	0.950816	1.07619	1.65441	1.7429	1.8059	0.930173	1.45583	1.38016	1.03409	1.56441	1.40992	1.39112	1.43553	1.44403	1.24808	1.6187
ENSG00000013588,10	GPRC5A	41.3591	72.5849	36.1479	19.4841	42.6769	148.835	53.7613	149.33	15.5525	24.3693	110.404	38.7124	141.428	63.7273	25.9942	42.8822	27.2824	21.9035	55.0572	201.053	60.086	118.315	207.448	53.2065	63.85	101.079	71.8863	48.5405
ENSG00000013619,15	MAMLD1	0.00752792	0	0.00126673	0.0202592	0.00260565	0	0	0	0.00535686	0	0	0.00247911	0.000684303	0.00317231	0.00182452	0.00395125	0.00335831	0.00427582	0.00782856	0.00118887	0.0202734	0.00504473	0.01465	0.00210251	0.00149786	0.000594237	0.00317593	0.00485979
ENSG00000013725,14	CD6	0.0543116	0.00540332	0.0178807	0.0766333	0.0190714	0.00444615	0.0681662	0.00181184	0.0336071	0.0145052	0.0348604	0.0136089	0.0300515	0.0437843	0.0171696	0.022723	0.0126413	0.0983583	0.0757168	0.0503453	0.605415	0.00175827	0	0.00494639	0.0156617	0	0.0630947	0.0133388
ENSG00000013810,21	TACC3	0.177932	0.0732865	0.239526	0.132389	0.164235	0.107207	0.143819	0.0791842	0.180429	0.165509	0.195132	0.105475	0.0938117	0.167959	0.0690001	0.102732	0.114304	1.68104	0.0801834	0.112402	0.383351	0.0609444	0.0657919	0.0894521	0.0708079	0.103937	0.127615	0.100509
ENSG00000014123,10	UFL1	2.35574	2.04159	2.40713	2.24028	2.46982	2.46848	2.90881	2.58554	2.31104	2.48068	2.34368	2.14749	2.15693	2.43433	2.13281	1.95925	2.54659	1.28957	2.40248	2.61774	1.00036	2.07693	1.22253	1.79028	2.14665	2.18567	2.29739	1.90375
ENSG00000014138,10	POLA2	0.114871	0.0716864	0.0549133	0.0785258	0.0843407	0.0442407	0.114123	0.0641011	0.0743114	0.0756023	0.0605651	0.11177	0.0711958	0.0660103	0.0632753	0.077651	0.0745392	0.168059	0.0769244	0.0371075	0.10687	0.0369347	0.0177824	0.0546869	0.0484834	0.0741903	0.0458928	0.0779497
ENSG00000014164,7	ZC3H3	0.281422	0.292399	0.276859	0.204338	0.269729	0.327525	0.246732	0.260987	0.228643	0.199315	0.306102	0.238082	0.337398	0.229716	0.232953	0.286896	0.271852	0.289486	0.277491	0.252844	0.381932	0.289569	0.352538	0.302485	0.280713	0.278997	0.266438	0.288789
ENSG00000014216,16	CAPN1	15.2626	18.211	13.2751	12.4196	14.8244	21.145	13.3997	22.7114	11.3345	11.6153	18.6859	13.9599	17.6209	13.2704	16.4658	20.1219	18.6693	10.3421	19.3758	24.7133	14.7551	24.205	28.4568	20.4123	18.1304	25.3373	16.7831	17.8443
ENSG00000014257,17	ACP3	1.90551	0.848965	1.47783	1.11155	1.41706	1.40282	1.62562	1.31828	1.0242	1.23627	1.86886	1.70079	1.46329	1.23874	1.40219	1.46943	0.833957	0.577066	0.892193	1.60985	0.498578	0.689244	0.520655	0.852841	1.55282	0.63624	1.2446	0.930984
ENSG00000014641,21	MDH1	4.31793	4.09085	5.20993	4.9406	5.81698	4.1524	7.85737	3.90164	6.75165	13.5659	3.88782	5.42922	4.02068	7.6173	6.26716	5.32505	7.00417	3.31459	5.52719	4.48916	2.31905	4.6937	2.33553	6.2588	5.06713	5.05411	4.64989	4.80728
ENSG00000014824,14	SLC30A9	0.978992	0.796729	0.97854	1.06265	1.11891	0.777613	1.07881	0.759108	1.08673	1.53547	0.794568	1.20191	0.752932	1.16155	1.0163	0.981212	1.29329	0.673026	0.984991	0.86026	0.433739	0.856585	0.430967	0.973543	0.932387	0.762805	0.876038	0.932044
ENSG00000014914,21	MTMR11	0.251537	0.181198	0.352718	0.243344	0.128985	0.0920909	0.242039	0.0428889	0.298322	0.208468	0.132621	0.184081	0.190543	0.0824438	0.09314	0.0733481	0.0249364	0.304264	0.0242206	0.0220693	0.346232	0.156078	0.33994	0.0390294	0.129757	0.485363	0.0982593	0.10149
ENSG00000014919,13	COX15	2.23389	1.86065	1.84309	1.70398	2.13432	1.84846	1.73094	1.50237	1.85233	1.47616	1.91072	1.95941	1.79465	1.55909	2.01559	1.92109	2.40335	1.33131	1.82343	1.465	1.1129	2.03791	0.957895	1.37095	2.00539	2.20744	1.84459	1.85941
ENSG00000015133,20	CCDC88C	0.386919	0.356176	0.330818	0.257183	0.270747	0.121173	0.25957	0.160181	0.226883	0.263086	0.278069	0.263629	0.217594	0.227543	0.180705	0.276686	0.217075	0.215459	0.312185	0.179102	0.388058	0.106941	0.0656758	0.18303	0.236843	0.123905	0.285856	0.108298
ENSG00000015153,15	YAF2	0.179754	0.167333	0.203633	0.182613	0.223725	0.157234	0.243981	0.129234	0.224099	0.263312	0.16119	0.208587	0.162113	0.206372	0.164661	0.11515	0.147753	0.199643	0.128792	0.125176	0.182964	0.168622	0.136346	0.145276	0.167097	0.175412	0.175159	0.149623
ENSG00000015171,21	ZMYND11	1.13563	0.847878	1.07587	1.0699	0.967248	0.767507	1.06153	0.604278	0.946907	1.01194	0.857725	1.2299	0.715065	0.862968	1.03774	1.03949	1.10138	0.77876	0.869736	0.702083	0.600731	1.14051	0.837302	0.989563	0.982839	0.855628	0.918615	1.28819
ENSG00000015285,12	WAS	0.0620082	0.011824	0.0326067	0.177921	0.0536575	0	0.0383572	0.0178417	0.130996	0.027207	0.0980799	0.0574331	0.042275	0.0914573	0.0516614	0.0474641	0.0622411	5.36377	0.0806058	0.104049	1.79518	0.0230855	0.0226263	0	0.0565493	0.0367109	0.109002	0.00625478
ENSG00000015413,10	DPEP1	0	0	0	0	0	0	0	0	0	0	0	0	0	0.00385377	0	0	0	0.00432861	0	0	0	0	0	0	0	0	0	0
ENSG00000015475,19	BID	1.51692	2.99614	1.57152	1.59943	2.59261	1.89966	3.14413	1.83054	2.43679	2.86096	1.76668	2.35098	2.56487	2.76924	2.37327	2.28016	2.29528	1.53781	2.90631	2.67945	2.99683	1.77642	1.7459	4.02721	2.08351	2.0441	2.50933	1.82929
ENSG00000015479,20	MATR3	0.372179	0.320801	0.231668	0.225135	0.321184	0.18801	0.441729	0.136979	0.382191	0.504501	0.40841	0.338802	0.167784	0.270323	0.13934	0.161467	0.215979	0.36092	0.102267	0.105131	0.400925	0.17799	0.0441643	0.0929613	0.164564	0.284236	0.168081	0.251499
ENSG00000015520,15	NPC1L1	0.0119802	0.00304592	0.023519	0.00632183	0.00921496	0.00375953	0.00658734	0.00306407	0	0.00700867	0.0421098	0.0197268	0.0145204	0.0201942	0.00241968	0.00698686	0.0106891	0.018902	0.013843	0.00946008	0.00430185	0.00297348	0	0.00278834	0.0105945	0.00630462	0.0140397	0
ENSG00000015532,10	XYLT2	1.59517	1.18061	1.82548	1.89394	1.23997	0.795417	1.06479	0.596415	1.53314	1.16848	1.52528	1.74737	1.21656	1.27607	1.93718	1.74432	2.03236	0.851021	1.39997	0.613794	0.662594	0.744865	0.381467	1.18932	1.76183	0.976407	1.11213	1.57633
ENSG00000015568,13	RGPD5	0	0	0	0	0	0	0	0	0	0	0	0	0	0	0	0	0	0	0	0	0	0	0	0	0	0	0	0.00142877
ENSG00000015592,17	STMN4	0	0	0	0	0	0	0	0	0	0	0	0	0	0	0	0	0	0.00470992	0	0	0	0	0	0	0	0	0	0
ENSG00000015676,18	NUDCD3	0.982513	0.656609	0.800617	0.82339	0.867147	0.569735	0.744879	0.486492	0.711627	0.666767	0.78274	0.976121	0.716936	0.695131	0.988249	0.975846	1.05876	0.495795	0.949739	0.615456	0.493105	0.747696	0.470492	0.632757	0.876614	0.756856	0.742318	0.890189
ENSG00000016082,15	ISL1	0	0	0	0	0	0	0	0	0	0	0	0.00839096	0	0	0.00617541	0.0267474	0	0	0	0	0	0	0	0	0	0	0	0
ENSG00000016391,11	CHDH	0.158566	0.113224	0.218565	0.419258	0.0973134	0.0381139	0.0111304	0.0258862	0.273086	0.127304	0.120957	0.161102	0.0674697	0.045495	0.110388	0.191838	0.186629	0.220371	0.0292374	0.0266405	0.0654178	0.0452174	0.0295453	0.0471135	0.0917427	0.098537	0.120984	0.160627
ENSG00000016402,14	IL20RA	1.82373	1.74218	1.7912	3.32599	2.42992	1.41041	1.51046	0.991427	3.1245	1.60707	1.83995	1.55384	0.908673	1.044	3.7266	3.64472	2.78686	2.17913	2.63632	0.678872	1.16725	3.85224	1.89833	3.41881	2.84935	4.27266	2.59689	3.75822
ENSG00000016490,16	CLCA1	0.00360574	0.00825069	0.00606739	0.00285406	0.0083204	0.00339456	0.00594786	0.00276662	0.00962191	0.00316414	0.00760438	0.00593724	0.00655538	0.0151948	0	0	0.00321714	0.0034134	0.00312478	0	0.00776847	0.00268482	0	0.00755298	0	0.0113852	0	0
ENSG00000016602,9	CLCA4	2.53023	2.06794	3.0108	0.624343	2.72627	2.07023	1.06456	1.30999	0.385738	3.09831	4.56924	3.14863	1.30677	3.66355	2.51795	1.06939	4.8624	1.95888	2.826	4.82912	1.22121	2.123	1.36891	3.0208	1.53323	2.2372	0.794722	2.42757
ENSG00000016864,19	GLT8D1	2.31044	2.49907	2.2204	2.68012	2.4589	1.32195	2.52163	1.21495	2.75494	2.68291	1.5227	2.21376	1.60234	2.02281	2.81798	2.59616	2.63011	1.54612	2.64091	1.57278	1.33027	1.75001	0.688017	1.89833	2.41748	1.72161	2.19878	2.46716
ENSG00000017260,20	ATP2C1	0.751085	0.684816	0.669784	0.772587	0.599817	0.529182	0.564666	0.443508	0.517231	0.495083	0.54163	0.660546	0.505928	0.484832	0.517594	0.542595	0.572551	0.460034	0.425335	0.516014	0.395972	0.493278	0.273476	0.452899	0.64278	0.456279	0.516439	0.540739
ENSG00000017427,17	IGF1	0.0080349	0	0.00901358	0.0243796	0.00618029	0.00126072	0.008836	0.00102751	0.00357352	0.00705086	0.00282422	0.00992276	0.00608658	0.0428888	0.000811417	0.00351446	0	0.0583151	0.00232105	0.00317235	0.0360646	0	0	0	0.00977006	0.00422838	0.012241	0
ENSG00000017483,16	SLC38A5	0.088276	0.00748126	0.00825236	0.326076	0	0.018468	0.0242693	0.00752585	0.0174492	0	0.0206857	0	0.0713286	0.0248	0.213952	0.060063	0.0350054	0.0649967	0.0765012	0	0.348679	0.00730333	0.0286322	0.0342431	0.0195163	0.0309703	0.0620708	0.166216
ENSG00000017797,13	RALBP1	1.99535	2.03341	2.26292	1.9919	2.5818	2.60758	2.31753	2.31118	1.80242	1.91249	2.33657	2.43042	2.39854	2.0887	2.14532	2.14406	2.13312	1.58186	1.98819	2.41018	1.57039	2.32968	2.46996	2.50781	2.08603	2.18642	2.20127	2.18807
ENSG00000018189,13	RUFY3	0.625543	0.661087	0.773701	0.609334	0.743335	0.479005	0.767542	0.314346	0.780752	0.769278	0.569043	0.743504	0.364405	0.58662	0.514491	0.486529	0.663267	0.58592	0.520153	0.353943	0.416416	0.360813	0.135025	0.359111	0.543447	0.362518	0.563748	0.586551
ENSG00000018236,15	CNTN1	0.00453952	0	0.00280085	0.002635	0	0.00170946	0.00549133	0.00162544	0.00457629	0.000265571	0.00351036	0.00323909	0.000825303	0.00102026	0.00348407	0.00317694	0.0172812	0.0100272	0.00314721	0.00143384	0.00880225	0.00450681	0.000883433	0.00887505	0.0116418	0.0109891	0.00106398	0.00488429
ENSG00000018280,17	SLC11A1	0.146972	0.0826009	0.227786	0.134702	0.0892486	0.0509764	0.108459	0.077158	0.344031	0.0950323	0.0734115	0.0891601	0.0632846	0.0912727	0.0703052	0.0338345	0.048312	26.0691	0.0469251	0.128272	4.61639	0.0460779	0.112903	0.043209	0.0410437	0.0488491	0.0326346	0.0249686
ENSG00000018408,15	WWTR1	0.144083	0.105102	0.163543	0.24012	0.169262	0.170666	0.146493	0.110151	0.14494	0.125518	0.207182	0.125958	0.170505	0.111279	0.122224	0.124211	0.137437	0.150285	0.168	0.132392	0.156341	0.0936296	0.114199	0.106458	0.14595	0.151786	0.165046	0.0790634
ENSG00000018510,18	AGPS	0.23028	0.239559	0.198743	0.219356	0.245897	0.218036	0.248704	0.122519	0.24357	0.260558	0.207342	0.259125	0.17694	0.219108	0.232685	0.217034	0.293181	0.18739	0.203567	0.196427	0.165614	0.197014	0.107221	0.18659	0.183804	0.192716	0.183726	0.198606
ENSG00000018610,15	STEEP1	0.700232	0.826879	0.81983	0.724541	0.846844	0.738647	0.949802	1.11339	0.900515	1.02166	0.680558	1.05924	0.920278	1.08789	1.04026	0.841352	1.15168	0.74674	0.785956	1.0126	0.518024	0.989385	0.81681	0.88066	0.844921	0.879069	0.744479	0.976942
ENSG00000018625,15	ATP1A2	0.0123947	0.0126052	0.00347611	0.00654056	0	0.00388961	0.00340763	0.0126804	0.00367504	0.00725116	0.01307	0.00680309	0.0187784	0.00348215	0.012517	0.0072286	0	0.0860463	0	0.00326247	0.0445069	0.0184581	0.00402022	0.00288482	0.00274026	0.00326138	0.00871529	0
ENSG00000018699,13	TTC27	0.104854	0.0799763	0.0786957	0.0853535	0.0797354	0.0555263	0.0722316	0.0219417	0.0874386	0.0711007	0.0571682	0.0868175	0.0465742	0.0416757	0.0696699	0.0766125	0.0861121	0.0795218	0.0743467	0.0324603	0.0654613	0.062548	0.0208694	0.0623976	0.0754714	0.0620772	0.0754034	0.0711522
ENSG00000018869,18	ZNF582	0.422462	0.356929	0.388249	0.41156	0.374942	0.275345	0.482451	0.159581	0.526092	0.496198	0.267288	0.342464	0.295405	0.312234	0.303235	0.324084	0.371133	0.196887	0.292889	0.210421	0.287058	0.358119	0.385779	0.399356	0.262954	0.261655	0.370173	0.461541
ENSG00000019102,12	VSIG2	30.2755	39.233	24.481	21.5658	32.7947	39.3691	32.3487	37.4742	32.192	32.8772	36.2105	38.171	42.0577	34.0289	31.7642	28.4625	30.0379	12.7482	28.217	35.8887	16.1386	26.8762	37.1111	29.283	49.0122	22.665	24.3148	27.7689
ENSG00000019144,20	PHLDB1	0.0312048	0.00510023	0.0243789	0.0511635	0.00257166	0.00209838	0.00367672	0	0.0237914	0.00782375	0.00235035	0.0146806	0.00202613	0.00563567	0.0202581	0.0116991	0.00994349	0.092841	0.00386322	0.00176004	0.199289	0.00165964	0.00216884	0.00311262	0.00886993	0.00527837	0.0109708	0.0071946
ENSG00000019169,11	MARCO	0.00219174	0.00835862	0.00184403	0	0.00252877	0.0123803	0.0090385	0.00840844	0.00389911	0.0153866	0.0184893	0.00721789	0.0278928	0.0665002	0.00796811	0.0517681	0.0175998	0.0145238	0.00949698	0.022499	0.0755528	0.177884	0.347625	0.0841696	0.00726833	0.121108	0.0708912	0.102582
ENSG00000019186,10	CYP24A1	0.00559828	0	0.0471012	0.500728	0.0129183	0.0052704	0.00923466	0.00859092	0.0348576	0	0.0177099	0.0829636	0.0203558	0.0188732	0.0203526	0.00979474	0.00499493	0.14839	0.00485155	0.00442063	0.00603067	0	0.0381317	0.0195446	0.0185652	0.00441915	0.0472368	0.0135528
ENSG00000019485,14	PRDM11	0.0759446	0.0428147	0.107651	0.0633797	0.0485735	0.0240913	0.0415313	0.0196348	0.0616785	0.0463608	0.0330775	0.0564089	0.0360184	0.0236548	0.070525	0.0635478	0.053766	0.0797082	0.0286151	0.0175996	0.0444621	0.0436404	0.00481942	0.034583	0.0438	0.0377939	0.0621066	0.0606183
ENSG00000019505,8	SYT13	0	0	0	0	0.00288178	0	0	0	0	0	0	0	0	0	0	0	0	0	0	0	0	0	0.00486076	0	0	0	0	0
ENSG00000019549,13	SNAI2	0.610638	0.0635122	0.840701	0.57122	0.352268	0.0522613	0.160249	0.0425938	2.07389	0.584566	0.146343	0.159963	0.302772	0.0467867	0.353179	0.169968	0.520063	1.36634	0.192432	0	1.1661	0.0206672	0	0.503892	0.0552278	0.416293	0.780667	0.179186
ENSG00000019582,17	CD74	43.3778	80.0948	39.3474	77.5849	44.7798	29.9473	51.5691	16.731	92.2418	33.7735	33.7682	26.9916	35.9539	41.9385	32.0196	56.4809	25.5212	77.9783	75.5793	27.4424	129.746	11.2725	2.66581	31.0602	50.5682	25.6631	154.773	9.05606
ENSG00000019991,18	HGF	0.017709	0	0.005418	0.012743	0.0148597	0.00303124	0.00531126	0.00370577	0.00859208	0.0141274	0.00679049	0.0251835	0.00878064	0.0176391	0.00292642	0.00422504	0.00430921	0.0594373	0.00139517	0.00381375	0.0312166	0	0	0.0011241	0.0096099	0.0177916	0.02264	0
ENSG00000019995,6	ZRANB1	1.48027	1.44702	1.40714	1.24676	1.56101	1.52988	1.38354	1.76018	1.39441	1.28146	1.48195	1.50644	1.63377	1.31281	1.55336	1.56353	1.53232	1.11538	1.6376	1.58479	1.27998	1.74903	1.91888	1.66105	1.54801	1.48377	1.6657	1.84315
ENSG00000020129,16	NCDN	1.00893	1.84333	1.23381	1.23504	1.46186	1.3364	1.07404	1.11619	1.5653	0.761824	1.16286	1.06246	1.19441	1.28539	1.07338	1.21102	0.942061	0.866262	0.640512	1.19504	1.95886	1.22295	1.03881	1.30245	1.16715	1.64841	0.989891	1.31592
ENSG00000020181,18	ADGRA2	0.0890312	0.0838006	0.0844691	0.0914625	0.0939794	0.0659835	0.082805	0.0683121	0.089303	0.104724	0.0938819	0.0779785	0.0774873	0.0910019	0.101005	0.0961127	0.109858	0.258226	0.106705	0.0792775	0.295885	0.0959122	0.0645128	0.0925859	0.0753825	0.0882229	0.0745894	0.102417
ENSG00000020256,20	ZFP64	0.110741	0.129285	0.132469	0.121047	0.136461	0.0801417	0.0845018	0.0791893	0.121287	0.0713963	0.118363	0.123425	0.106829	0.0901592	0.131461	0.12785	0.139135	0.0698892	0.141669	0.0820918	0.083587	0.0959196	0.0579097	0.100994	0.127411	0.089795	0.100644	0.132526
ENSG00000020426,11	MNAT1	0.0439984	0.0406439	0.0493575	0.0506914	0.0524562	0.0331372	0.0649167	0.022131	0.0473987	0.0540538	0.0469111	0.0458838	0.0399954	0.0601559	0.0568735	0.048326	0.0584487	0.0485934	0.0474502	0.0243201	0.0389706	0.030941	0.0309201	0.0443752	0.0369636	0.0262415	0.0477809	0.048918
ENSG00000020577,14	SAMD4A	0.0723778	0.0131257	0.010646	0.0508794	0.0216068	0.00810043	0.0171155	0.00349516	0.0355666	0.0217634	0.0160114	0.0304196	0.00782154	0.0102379	0.024841	0.0717287	0.0636743	0.0364147	0.0333357	0.0207827	0.0627016	0.0309033	0.0285648	0.0257985	0.0419619	0.0135842	0.041639	0.102517
ENSG00000020633,19	RUNX3	0.0385587	0.00668412	0.0147461	0.10266	0.0283105	0.00165002	0.0332478	0	0.0420929	0.0246083	0.0240261	0.0173157	0.0238981	0.0502238	0.0116817	0.00766616	0.014074	0.194124	0.0288588	0.0235276	0.687245	0.00130503	0	0.011014	0.0220866	0.00276703	0.0640837	0.0113147
ENSG00000020922,13	MRE11	0.381767	0.370705	0.343438	0.402134	0.409978	0.269556	0.358471	0.253492	0.468884	0.35434	0.376246	0.449706	0.294979	0.357647	0.313172	0.309564	0.307871	0.360013	0.249406	0.264357	0.27206	0.290822	0.162879	0.206074	0.335011	0.32454	0.283925	0.308072
ENSG00000021300,14	PLEKHB1	0.919014	0.479608	0.372073	1.10482	0.334842	0.110588	0.222265	0.0424147	0.725267	0.363817	0.182159	0.568893	0.157031	0.163065	0.544287	1.17268	0.659674	0.333606	0.616785	0.223709	0.20842	0.411606	0.141196	0.496947	0.490376	0.38727	0.670493	1.14866
ENSG00000021355,13	SERPINB1	74.6483	81.716	133.168	129.329	105.778	36.8586	148.847	45.8394	192.739	144.082	54.7104	50.8088	48.2272	103.452	109.639	74.3715	88.0228	78.4567	142.228	81.0994	29.5151	18.4535	17.8395	107.972	41.2955	55.937	103.835	47.6316
ENSG00000021461,18	CYP3A43	0	0	0	0	0.00348407	0	0	0	0	0.0052998	0.00318425	0	0	0.00254506	0.00365942	0.00528331	0.00538856	0.00857595	0.00523388	0	0.00650592	0.00224848	0	0	0.00200282	0	0	0
ENSG00000021488,13	SLC7A9	0	0.00670244	0.00492884	0.00695548	0.00337953	0.00827271	0.00483174	0.00449492	0.00781634	0.0102815	0	0.00723467	0	0	0.00354961	0.00512478	0.00522688	0.0277287	0	0.00231295	0.00315535	0.00218101	0	0	0.00194273	0.00462436	0	0.00472737
ENSG00000021574,14	SPAST	0.502355	0.495038	0.550175	0.484704	0.524605	0.433811	0.635106	0.396703	0.505555	0.565251	0.480749	0.59372	0.449985	0.590276	0.521383	0.499338	0.547455	0.492915	0.569872	0.507674	0.355504	0.524219	0.31993	0.420745	0.517208	0.469876	0.48816	0.51881
ENSG00000021645,20	NRXN3	0.00982035	0.000361603	0.00176644	0.00251957	0.00117211	0.00070136	0.00100547	0.000415723	0.00186752	0.0013075	0.0012855	0.000390317	0.000800343	0.000285404	0.00012311	5,92471557342721e-05	0.000422992	0.00378272	5,86927940275535e-05	0.000213919	0.000802533	5,04289299857058e-05	0	0.000189157	0.000179678	0.00058808	0.00185724	0.000109305
ENSG00000021762,20	OSBPL5	0.815889	0.555122	0.537011	0.585224	0.426523	0.217517	0.52524	0.150688	0.692337	0.561369	0.406569	0.504091	0.295351	0.326174	0.855729	0.807221	0.467697	0.467522	0.476797	0.299895	0.357785	0.431169	0.1096	0.530361	0.718322	0.435443	0.539166	0.657226
ENSG00000021776,11	AQR	0.949503	0.955467	0.852179	0.764681	0.812072	0.704836	0.759811	0.778653	0.835911	0.674957	0.958061	0.969538	0.806404	0.734524	0.683416	0.712086	0.781069	0.622924	0.679234	0.573487	0.516671	0.688124	0.369944	0.541137	0.879329	0.741052	0.758805	0.727666
ENSG00000021826,18	CPS1	0.0051381	0	0.00384263	0.0212387	0.00197607	0.000537465	0.00282519	0	0.00457034	0.00350687	0.000602005	0.000470025	0.00051896	0	0.00138368	0.00349596	0.00152812	0.00162134	0.001979	0	0	0	0.00611064	0.00119587	0.00151459	0.0040559	0.00120428	0.00230347
ENSG00000021852,14	C8B	0	0	0	0	0	0	0	0	0	0	0	0	0	0	0	0	0	0	0	0	0	0	0	0	0	0	0	0
ENSG00000022267,19	FHL1	0.104931	0.0176349	0.0134671	0.0197084	0.0123119	0.0217664	0.0190692	0.00272922	0.0126558	0.0327744	0.0131278	0.0161067	0.0129335	0.0179873	0.0247854	0.0606774	0.0539521	0.1852	0.0400731	0.00702188	0.17626	0.0238367	0.00692225	0.0248363	0.00943667	0.0126352	0.0337646	0.147824
ENSG00000022277,13	RTF2	0.969871	1.15016	1.02143	1.02537	1.06162	1.05141	1.04792	1.11191	1.03363	0.950285	0.886829	1.15401	1.0892	0.990812	1.21231	1.13719	1.35752	1.25843	1.27741	1.21929	1.36625	1.28272	1.10652	1.27389	1.15308	1.01901	0.968097	1.26975
ENSG00000022355,18	GABRA1	0	0	0	0	0	0	0	0	0	0	0	0	0	0	0	0	0	0	0	0	0	0	0	0	0	0	0	0
ENSG00000022556,16	NLRP2	0.596371	0.323344	0.411079	0.602856	0.392397	0.480271	0.561012	0.411643	0.193867	0.319464	0.169212	0.118312	0.409307	0.492536	0.145121	0.758463	0.228653	0.206325	0.315491	0.102127	0.185764	0.474373	0.223729	0.220746	0.309761	0.102093	0.0825198	0.58175
ENSG00000022567,10	SLC45A4	1.09832	0.992964	0.658142	0.687568	1.41676	1.57883	1.05685	2.01085	0.834358	0.638549	1.1138	0.798477	0.834066	1.20741	0.772277	1.62125	0.840975	0.994531	0.769538	0.983099	1.37055	2.35691	2.20161	2.0371	1.47577	3.82338	0.749096	1.09091
ENSG00000022840,17	RNF10	3.63683	4.41644	4.03155	3.0355	4.59011	7.36063	4.52194	9.73767	3.32772	3.35614	5.4267	3.97727	6.78964	5.0405	4.30299	5.84301	5.12435	2.68517	5.73185	7.41519	5.38091	8.76256	17.5215	8.51189	4.81731	5.88572	6.47279	5.63815
ENSG00000022976,16	ZNF839	0.549408	0.42598	0.55393	0.59301	0.539593	0.418914	0.516803	0.348389	0.533125	0.430323	0.569766	0.545786	0.561335	0.539585	0.70431	0.59184	0.607681	0.477118	0.700415	0.372883	0.459778	0.486847	0.684818	0.557988	0.508945	0.577059	0.545947	0.582585
ENSG00000023041,12	ZDHHC6	2.14636	2.14492	2.0274	1.75397	1.94903	1.9084	2.23332	1.8756	1.8208	1.98377	2.05898	2.27842	2.03238	2.27379	1.84842	1.76463	1.94607	1.64149	1.91173	1.78509	1.83044	1.61297	1.46002	1.43969	2.05626	1.56879	2.09611	1.92047
ENSG00000023171,20	GRAMD1B	0.102892	0.182033	0.0919563	0.101042	0.0527069	0.059486	0.0320436	0.0324306	0.167474	0.00861694	0.0630277	0.125837	0.0415261	0.0723254	0.173839	0.235669	0.114658	0.100637	0.125057	0.0461864	0.0400124	0.0588107	0.0519287	0.0560434	0.153192	0.0650438	0.0942623	0.123683
ENSG00000023191,17	RNH1	9.3693	8.4631	8.63183	8.25594	8.97378	7.38151	6.57067	4.89839	6.51043	7.40912	6.35264	9.22397	7.42162	6.61583	9.97022	10.9729	10.2288	8.45244	5.43902	6.39726	8.70783	8.91124	4.86461	8.56988	9.85797	9.02131	7.7513	9.81
ENSG00000023228,15	NDUFS1	3.67679	2.81227	2.58042	2.46836	2.56787	2.22366	2.66964	1.43525	2.63883	2.13594	2.52324	2.88731	2.06056	2.19456	3.3363	2.88783	3.31956	2.04358	2.79169	1.88951	1.65194	2.39862	1.62736	2.20976	2.85842	2.59569	2.3266	2.81131
ENSG00000023287,13	RB1CC1	1.34299	1.23974	1.47652	1.3131	2.08286	2.11279	2.06852	2.21966	1.6978	1.75264	1.85743	2.01649	1.83926	2.1978	1.57554	1.36889	1.55	1.15843	1.44412	1.70296	1.06622	1.74044	1.4265	1.4336	1.67454	1.27716	1.62913	1.47182
ENSG00000023318,9	ERP44	0.691684	0.682699	0.624729	0.600645	0.658581	0.533765	0.727151	0.652908	0.681813	0.580876	0.617081	0.683202	0.691544	0.688071	0.599302	0.612638	0.711294	0.556707	0.795629	0.798442	0.53222	0.530741	0.394863	0.520471	0.607647	0.633088	0.613845	0.545002
ENSG00000023330,15	ALAS1	4.13475	3.01872	3.80641	3.88924	4.16607	4.05923	3.11243	3.03128	3.36927	3.01328	4.66612	4.41258	4.46009	3.63997	4.01109	3.93915	4.18818	2.13136	4.20294	4.31043	2.24231	3.33176	2.76258	4.50852	4.88365	4.28105	3.61923	4.18216
ENSG00000023445,17	BIRC3	4.43294	19.7948	8.13906	14.4256	13.7398	9.19612	26.5582	6.33974	15.8377	8.48903	12.22	6.85013	9.70451	20.4847	5.29254	7.84766	6.98829	10.3	8.51528	8.04479	11.9411	11.4686	11.0925	10.5678	7.82528	12.4814	12.516	4.40696
ENSG00000023516,9	AKAP11	3.52115	2.74921	3.05339	3.2911	2.95934	1.97837	2.97839	1.88861	3.1881	2.40283	2.91108	3.39171	2.05342	2.73253	2.93105	3.1177	2.96501	2.11714	2.95009	2.08222	1.87111	2.79606	1.67919	2.1711	2.83381	3.40646	2.79387	2.81965
ENSG00000023572,10	GLRX2	2.90332	2.0074	2.15086	1.88024	2.4275	1.76066	2.26398	1.16302	2.76361	2.6404	1.86076	2.62004	1.53552	1.97663	2.42173	2.13741	2.50295	1.74188	2.07167	1.20286	1.1048	1.86982	0.572352	1.49013	2.28073	1.64892	1.88768	2.57411
ENSG00000023608,5	SNAPC1	0.0912947	0.0954242	0.145088	0.16326	0.132642	0.0604819	0.119919	0.0181608	0.0842143	0.213637	0.0748758	0.125272	0.0614732	0.159588	0.147513	0.0769067	0.171962	0.0960278	0.146514	0.0453901	1.49705	0.0780485	0.00329015	0.07555	0.0695215	0.0800734	0.109367	0.177357
ENSG00000023697,13	DERA	0.363917	0.340879	0.370642	0.38768	0.47986	0.427611	0.438566	0.377902	0.387796	0.416193	0.364509	0.373955	0.340757	0.433551	0.510642	0.438037	0.56232	0.275432	0.447375	0.495505	0.236787	0.467918	0.496995	0.57698	0.436154	0.447822	0.415575	0.412901
ENSG00000023734,11	STRAP	4.07267	4.14599	4.43112	4.38882	3.86859	3.51591	4.55966	3.50975	4.59255	4.31067	3.59892	4.54254	3.44938	4.15851	4.61828	4.56435	5.14172	3.27221	4.38934	4.55485	2.76037	4.72533	3.32098	4.65192	4.33563	3.9465	4.11342	4.68115
ENSG00000023839,12	ABCC2	0.0115068	0.00376143	0.0193626	0.00910803	0.0113796	0.0108329	0.0149137	0.00882899	0.00877312	0.0173101	0.0104004	0.0121804	0.0059771	0.00277088	0.00398411	0.00431407	0.00293334	0.0404598	0.0042737	0.00778822	0.0247911	0.0110159	0.00799763	0.00114778	0.0152637	0.00778562	0.00809096	0.00928556
ENSG00000023892,12	DEF6	0.724894	0.241667	0.476604	0.52058	0.52065	0.203376	0.463255	0.11787	0.418475	0.509735	0.491032	0.513809	0.283651	0.319636	0.488677	0.377963	0.432608	1.64058	0.482594	0.299471	0.873968	0.482561	0.462452	0.217878	0.464864	0.363793	0.526584	0.41451
ENSG00000023902,14	PLEKHO1	0.125814	0.0282245	0.0560404	0.32219	0.0939276	0.0278696	0.0915606	0.0283927	0.177742	0.201328	0.179493	0.085304	0.0538201	0.205838	0.0403588	0.051794	0.0792387	1.00887	0.0705504	0.111036	1.4191	0.0165319	0	0.0361728	0.10308	0.0292103	0.208154	0.029861
ENSG00000023909,10	GCLM	0.587818	0.585748	0.586295	1.15569	0.536002	0.325787	0.652941	0.509219	0.864411	0.632304	0.434891	0.854723	0.560193	0.599299	0.738191	0.866714	0.795159	0.453248	0.538168	0.239569	0.78131	0.578876	0.521235	0.625584	0.55965	0.782082	0.519984	0.646488
ENSG00000024048,11	UBR2	1.13416	1.27829	1.11339	0.951856	1.27475	1.11205	1.0226	1.24911	1.04122	0.911086	1.33175	1.24964	1.25138	1.07864	1.04723	1.0582	1.07532	1.42594	1.16991	0.988153	0.902207	1.08256	0.735439	1.01392	1.34246	1.01727	1.07975	0.953208
ENSG00000024422,12	EHD2	0.390887	0.495922	0.328873	0.480948	0.281313	0.080157	0.124489	0.0534512	0.320153	0.196979	0.236699	0.340937	0.299035	0.130473	0.400996	0.35549	0.200278	0.762055	0.160989	0.0641769	0.496121	0.198838	0.0376585	0.19997	0.351662	0.158861	0.244916	0.281077
ENSG00000024526,17	DEPDC1	0.00498458	0	0.00838757	0.00789092	0	0	0.00411116	0	0.00443378	0	0.00525616	0	0	0.00420107	0.00302025	0	0.00444738	0.0141561	0.00431971	0.00787206	0.0161087	0	0	0	0	0	0.0140195	0
ENSG00000024862,18	CCDC28A	1.11165	0.776118	0.796729	1.25236	1.45903	1.45077	1.15942	1.71944	1.07775	1.3781	1.6684	1.48664	1.51844	1.40289	1.34714	1.24518	1.5901	0.64589	1.29469	1.71846	0.94407	1.2832	1.3793	1.15403	1.43949	1.03073	1.158	1.02521
ENSG00000025039,15	RRAGD	1.66008	0.866834	1.58754	2.05123	1.54787	1.22666	1.51845	1.00345	1.51527	2.13857	1.29763	1.63891	1.12082	1.3849	1.81437	1.45012	1.94403	0.991342	1.70003	1.05365	1.4218	0.826454	0.54001	1.25348	1.40831	0.822827	1.33185	1.16633
ENSG00000025156,13	HSF2	0.517267	0.381474	0.342975	0.509758	0.422903	0.264448	0.50574	0.275983	0.362602	0.949918	0.307041	0.468173	0.364332	0.407087	0.388145	0.359606	0.421786	0.343745	0.350304	0.40575	0.291525	0.433618	0.22333	0.310945	0.277187	0.365053	0.346853	0.456115
ENSG00000025293,17	PHF20	0.294581	0.294012	0.268997	0.331643	0.233527	0.304636	0.373749	0.317526	0.311339	0.264726	0.296357	0.287109	0.275983	0.30695	0.300742	0.307886	0.285263	0.430201	0.301653	0.350192	0.393021	0.361413	0.41334	0.305605	0.274045	0.351093	0.376647	0.360995
ENSG00000025423,11	HSD17B6	0.0193647	0.0221553	0.0108617	0.0153278	0.0223425	0.0455765	0.0292812	0.0173346	0.0114833	0.0198253	0.0170165	0.045172	0.0176029	0.0761639	0.0254225	0.0282338	0.0143981	0.0213871	0.0251726	0.0535192	0.0208604	0.0240315	0.0251237	0.0292959	0.0385308	0.0331198	0.0158856	0.0286488
ENSG00000025434,19	NR1H3	0.62117	0.528783	0.419965	0.373148	0.486325	0.443814	0.521476	0.344694	0.424265	0.433156	0.426929	0.401824	0.499116	0.467438	0.399903	0.388143	0.470102	0.304519	0.422962	0.385394	0.406268	0.396447	0.404751	0.546028	0.419346	0.3984	0.425074	0.425177
ENSG00000025708,14	TYMP	18.4807	19.0951	30.9846	22.176	28.6057	21.4698	43.3569	38.4384	25.2552	21.4032	31.4125	17.0729	44.8797	48.9687	9.96085	11.7727	9.1073	39.6179	22.9527	32.4316	21.8758	5.78029	6.90031	17.1427	20.6664	6.50959	27.5192	4.81212
ENSG00000025770,19	NCAPH2	1.98637	1.8912	2.1095	1.81966	1.88314	1.77196	1.78152	1.3749	2.02017	2.24287	1.7577	2.23579	1.8751	1.79706	2.02841	1.9564	2.00158	2.29463	1.63113	1.23398	2.05001	1.74796	1.27053	1.94465	1.83338	1.92984	1.79228	2.32032
ENSG00000025772,8	TOMM34	1.5926	1.40198	1.28168	1.55955	1.6995	1.38673	1.28758	1.12537	1.43901	1.3865	1.63954	1.95901	1.61364	1.17779	1.4532	1.89431	1.83096	0.899819	1.56019	1.44149	1.01037	1.69674	1.54967	1.84602	1.51554	1.39132	1.47835	1.71186
ENSG00000025796,14	SEC63	2.35956	2.20214	1.79376	2.03974	2.05353	1.43264	1.82762	1.25151	1.96539	1.77048	1.71996	2.18756	1.54164	1.82366	3.51186	2.89491	3.48117	1.54289	3.32395	1.7829	1.06411	2.1829	0.955002	2.3195	2.73111	1.91778	1.91567	3.17517
ENSG00000025800,14	KPNA6	2.74443	2.70398	2.50816	2.39153	2.4034	2.60266	2.37153	2.01045	2.23662	1.87068	2.71165	2.62849	2.67632	2.29465	2.63827	2.89861	2.80659	1.51433	3.00968	2.90672	1.7196	3.1896	2.06124	2.62885	2.59175	3.2158	2.54229	2.71989
ENSG00000026025,16	VIM	2.22538	0.356356	1.34476	4.17495	1.6597	0.115748	1.37911	0.10377	1.22487	2.44913	1.63356	2.93551	1.49763	4.45579	0.871616	1.58107	1.08601	23.8834	1.80068	1.80579	92.8838	0.34788	0.490504	1.65686	1.99787	0.417329	2.66269	1.88509
ENSG00000026036,23	RTEL1-TNFRSF6B	0.0875924	0.095761	0.0393046	0.0439104	0.0538995	0.0412312	0.0818767	0.0560068	0.0623307	0.0563676	0.070813	0.0480768	0.0371575	0.0319904	0.0247678	0.0204335	0.0416812	0.0746281	0.0303635	0.0161389	0.100648	0.0217403	0.0198874	0.0285414	0.0309842	0.0460956	0.0328481	0.018849
ENSG00000026103,25	FAS	0.382338	0.863298	0.458268	0.801017	0.582923	0.725605	0.580632	0.443534	0.935246	1.24086	0.790339	0.804439	0.70476	1.06006	0.298775	0.585321	1.13034	0.732505	1.08343	0.613404	0.599824	0.366027	0.259832	1.06679	0.327043	0.710209	0.804383	0.512996
ENSG00000026297,17	RNASET2	0.826094	0.997646	0.623326	0.565658	0.45765	0.42589	0.532637	0.201221	0.714398	0.581088	0.604932	0.661234	0.521483	0.464161	0.574039	0.60509	0.599595	2.3616	0.576701	0.258856	0.956994	0.309994	0.1563	0.350205	0.702274	0.419207	0.514018	0.558167
ENSG00000026508,21	CD44	3.55726	0.929427	1.96251	3.49017	1.2371	0.539439	1.58208	0.241525	2.35044	0.759628	1.05025	2.62804	1.07862	0.946169	1.99746	2.23737	2.05046	3.17894	1.01125	0.640827	8.7303	0.715969	0.519267	0.467055	1.2445	0.779412	1.97992	2.04899
ENSG00000026559,14	KCNG1	0.792166	0.261526	0.885339	0.39774	0.750281	0.456368	0.785008	0.244941	0.531103	0.990847	0.480001	0.598656	0.311683	0.572981	0.687745	0.682644	0.590752	0.24624	0.968276	0.737562	0.171944	0.440182	0.327884	0.433415	0.654792	0.195995	0.561165	0.505674
ENSG00000026652,15	AGPAT4	0.0710259	0.0919134	0.0530435	0.0423225	0.0248605	0.0300522	0.0329104	0.0232684	0.0376226	0.0665292	0.0429178	0.0551908	0.0319193	0.0437191	0.0285295	0.0342083	0.0242093	0.0815914	0.0117571	0.0321386	0.0782311	0.0261457	0.023296	0.0256323	0.0587523	0.0705553	0.0196399	0.0231837
ENSG00000026751,17	SLAMF7	0.977432	0.40058	0.466416	0.433024	0.521787	0.377689	0.42113	0.218274	0.460666	0.742509	0.576877	1.17105	0.556974	0.571737	0.605504	0.344575	0.754945	0.939105	0.689024	0.172796	31.1006	0.358465	0.312297	0.672293	1.17561	0.587309	0.928336	0.253107
ENSG00000026950,17	BTN3A1	3.12041	4.35441	3.55021	3.42419	5.7072	5.50811	5.0961	5.41424	3.72183	3.02608	4.08498	2.47417	3.78739	4.37822	3.12613	4.87009	4.39764	5.35406	8.02807	6.65001	4.37367	2.73269	4.77873	4.67325	2.69871	3.28891	6.9002	2.73266
ENSG00000027001,10	MIPEP	0.137954	0.096408	0.136729	0.131491	0.0983336	0.0829563	0.114972	0.0548644	0.124637	0.150214	0.0921564	0.120119	0.0899486	0.0809623	0.119913	0.114995	0.139197	0.0635882	0.122056	0.0650182	0.0427931	0.0580824	0.0421682	0.0847251	0.118803	0.0712681	0.0843049	0.104912
ENSG00000027075,17	PRKCH	0.224977	0.236039	0.206324	0.181584	0.29097	0.36462	0.293341	0.378747	0.18717	0.190483	0.307638	0.245143	0.268652	0.237084	0.207832	0.222553	0.216823	0.150372	0.223762	0.382038	0.313254	0.273541	0.420585	0.262696	0.258347	0.206317	0.26699	0.223169
ENSG00000027644,5	INSRR	0.00603486	0	0	0	0	0	0	0	0	0	0	0	0	0	0	0	0	0.0114259	0	0	0.00650097	0	0	0.00421376	0.0040026	0	0	0
ENSG00000027697,16	IFNGR1	5.1354	7.45859	6.39513	8.39486	7.29612	5.2289	8.89856	4.61108	9.94143	6.9779	5.78504	7.07252	5.5057	7.10333	5.98855	6.48909	6.86124	12.0372	6.62798	4.12953	5.09218	4.15512	2.27691	7.01062	5.40591	4.69427	6.17281	4.76505
ENSG00000027847,14	B4GALT7	1.56723	1.52218	1.37551	1.64212	1.3269	0.976553	1.553	1.02949	1.48431	1.37529	1.14138	1.73588	1.15817	1.27337	1.40051	1.93323	1.6297	1.07804	1.42658	1.0951	1.05669	0.873117	1.39334	1.50368	1.16659	1.27274	1.52217	1.15551
ENSG00000027869,12	SH2D2A	0.0650542	0.00826988	0.00912226	0.0429105	0.0250192	0.0306221	0.0983679	0	0.0289328	0.038058	0.0914648	0.00892658	0.0394238	0.0182762	0.032848	0	0.00967386	0.277129	0.0657731	0.0171232	0.630709	0.0161464	0.0316504	0.0151411	0.00719117	0	0.129604	0
ENSG00000028116,18	VRK2	0.230178	0.233276	0.261538	0.183276	0.311851	0.184085	0.324429	0.20424	0.334076	0.414775	0.164376	0.283697	0.184377	0.220119	0.231712	0.181822	0.302973	0.187265	0.285586	0.1724	0.148283	0.214492	0.181397	0.29916	0.193476	0.163708	0.198705	0.247537
ENSG00000028137,19	TNFRSF1B	0.24775	0.0394549	0.213026	0.245667	0.194753	0.123028	0.0875737	0.0584906	0.217952	0.200684	0.157897	0.190525	0.155915	0.314358	0.227649	0.24293	0.13846	5.72677	0.316157	0.171986	8.66938	0.0567612	0.0847728	0.0760388	0.231131	0.0730695	0.174204	0.215304
ENSG00000028203,19	VEZT	0.544862	0.504272	0.596061	0.574678	0.608367	0.420034	0.592123	0.312251	0.54719	0.647792	0.503264	0.543202	0.42155	0.494541	0.52921	0.557071	0.589882	0.378849	0.540142	0.471882	0.42528	0.398655	0.52886	0.4503	0.420561	0.404488	0.515259	0.441865
ENSG00000028277,22	POU2F2	0.010409	0.00317573	0.00700609	0.0181259	0.0108086	0.0107793	0.0128776	0.0279532	0.00740702	0.0127879	0.0153665	0.0188535	0.00851578	0.0193002	0.0107219	0.0118375	0.00278615	0.0660201	0.0063144	0.0271239	0.207439	0.00542534	0.0070899	0.00363396	0.00759409	0.00246498	0.0102466	0.00839965
ENSG00000028310,18	BRD9	0.670851	0.606592	0.537112	0.554553	0.511845	0.394726	0.564458	0.33001	0.46679	0.605308	0.521994	0.545634	0.437692	0.435451	0.549078	0.570296	0.526146	0.655553	0.419617	0.322538	0.690612	0.437074	0.305328	0.417416	0.432381	0.557314	0.488824	0.663592
ENSG00000028528,15	SNX1	2.46947	2.45065	2.12796	2.53792	2.52242	2.09361	2.05684	1.7233	2.17297	1.88742	2.18168	2.3647	1.97929	1.89108	2.65338	2.55712	2.73047	1.8392	2.38937	2.11599	1.6519	1.98869	1.47706	2.07809	2.20731	2.13275	2.07714	2.3374
ENSG00000028839,10	TBPL1	0.423756	0.297999	0.402042	0.318765	0.45771	0.342351	0.379249	0.179865	0.41703	0.424604	0.329587	0.420636	0.264998	0.372345	0.41701	0.412767	0.471938	0.401152	0.395883	0.291899	0.323749	0.364758	0.309982	0.31267	0.38072	0.367717	0.325434	0.356506
ENSG00000029153,15	BMAL2	0.971407	1.32532	1.23379	1.3537	1.58861	1.40163	1.93169	1.31127	1.49026	1.6252	1.59749	1.82072	1.6236	2.38276	0.928486	0.743155	1.00432	0.31909	1.15335	1.70109	0.819998	0.580682	0.914968	1.05692	1.20195	0.417277	1.19641	0.548019
ENSG00000029363,17	BCLAF1	5.79384	4.831	6.1006	5.46541	4.74403	4.58779	5.64357	3.93563	5.16285	4.47682	5.6679	5.92415	4.72872	4.22387	5.28687	5.32581	5.62954	4.97366	5.84286	4.02299	2.92679	3.44301	1.98363	3.51864	5.49783	4.37682	4.64095	4.29277
ENSG00000029364,12	SLC39A9	2.76696	2.97291	2.75632	2.6836	2.82353	2.94629	2.57384	2.66854	2.75993	2.41085	2.93279	2.84867	2.65649	2.70088	2.82601	2.87527	3.12221	1.69946	2.74465	2.75335	1.73953	3.07777	2.14487	2.62048	2.78772	3.14161	2.56103	2.5096
ENSG00000029534,22	ANK1	0.00188885	0.00180087	0	0.000373772	0	0.000444557	0	0	0.0025202	0	0.000497941	0	0.000429251	0	0.00114449	0.000413092	0	0.0138578	0.000409226	0.00111864	0.0137345	0.000703216	0.00183794	0.000989149	0.000626387	0.000745508	0.00232424	0
ENSG00000029559,7	IBSP	0	0	0	0	0	0	0	0	0	0	0	0	0	0	0	0	0	0	0	0	0	0	0	0	0	0	0	0
ENSG00000029639,11	TFB1M	0.122167	0.106707	0.145889	0.216793	0.143226	0.066781	0.121887	0.0801294	0.131452	0.127954	0.137134	0.134648	0.0680641	0.0863565	0.139689	0.120661	0.14592	0.11565	0.114409	0.0809085	0.0955178	0.0983006	0.0594369	0.0825495	0.12154	0.166429	0.113611	0.111304
ENSG00000029725,17	RABEP1	1.00546	0.799772	0.698141	1.0591	0.952282	0.655323	1.09994	0.528164	1.09977	1.13151	0.579057	0.938784	0.578524	0.845556	0.858947	0.852516	0.929635	0.684064	0.798578	0.686642	0.67725	0.764296	0.562291	0.854806	0.724764	0.547734	0.803324	1.02625
ENSG00000029993,15	HMGB3	3.09251	2.41859	2.79986	2.84692	2.49505	1.26582	2.66152	1.28958	1.95345	2.74326	2.23307	2.7767	1.63984	2.3231	4.508	3.81294	4.67868	1.16678	2.6703	2.08806	1.03803	2.53627	1.27562	2.97295	2.95774	2.64459	2.19812	3.89701
ENSG00000030066,14	NUP160	0.881194	0.821479	0.792194	0.670369	0.738046	0.682104	0.65411	0.584723	0.709794	0.50406	0.71067	0.745644	0.648236	0.594145	0.586337	0.726615	0.563461	0.719875	0.613753	0.565682	0.675025	0.636693	0.362032	0.587936	0.67861	0.680137	0.619607	0.638664
ENSG00000030110,14	BAK1	2.9539	5.87604	3.7841	3.48954	4.19593	4.48577	5.50924	6.5033	5.94156	6.68223	3.33397	3.22632	4.95202	5.52963	3.66959	4.46693	4.67512	3.44272	7.03648	5.91921	3.02215	5.1726	7.72734	5.96991	4.32197	4.0659	4.97858	3.61745
ENSG00000030304,15	MUSK	0.00333849	0.00127319	0.000702211	0.00330315	0	0	0.00206513	0.00128078	0.00371198	0.00585924	0.00264029	0.00274859	0	0	0.00101143	0.000730127	0.00148934	0.00474061	0.00144659	0.00197716	0	0.00186437	0.000812126	0.000582764	0.00055356	0.00263533	0.0029343	0.000673508
ENSG00000030419,17	IKZF2	3.32025	3.1544	4.1193	3.05001	3.71614	3.34126	3.79907	2.71625	2.93327	3.16798	3.92033	4.49521	2.88061	3.82631	3.22253	2.56931	3.15521	3.02411	3.1899	2.54511	1.81105	2.7873	1.97362	2.06651	3.52892	2.57517	2.58713	2.51466
ENSG00000030582,19	GRN	60.2253	74.6113	55.1138	55.2661	51.0893	59.6866	40.8528	48.7016	55.9646	31.5274	54.3747	51.0411	60.5039	58.4766	59.8296	59.1987	48.8793	37.0438	63.4241	51.7726	49.5598	31.8164	31.2155	54.5025	64.4231	43.8223	46.8421	40.7022
ENSG00000031003,11	FAM13B	0.862441	0.886321	0.886865	0.715386	0.951999	0.870808	0.895184	0.818077	1.0085	0.903755	0.731799	0.994073	0.785811	0.8612	0.823887	0.877119	0.837893	0.788746	0.943215	0.734386	0.713904	0.896034	0.806806	0.933216	0.828915	0.675218	0.895092	0.907593
ENSG00000031081,11	ARHGAP31	0.0846536	0.0527656	0.0941988	0.141217	0.042009	0.0325639	0.0705711	0.0216511	0.0801574	0.0527191	0.0211167	0.0464638	0.0281329	0.0314541	0.0231647	0.0406108	0.0121823	0.106851	0.0283982	0.0194069	0.260829	0.0182998	0.0106286	0.0247873	0.0344122	0.0344896	0.0870455	0.0315852
ENSG00000031691,7	CENPQ	0.154676	0.147472	0.182192	0.198951	0.281076	0.200224	0.328502	0.10978	0.285488	0.658306	0.167181	0.267426	0.207391	0.413903	0.335054	0.206349	0.282913	0.153747	0.258036	0.235117	0.133299	0.24186	0.0489149	0.156601	0.151318	0.225882	0.152264	0.212191
ENSG00000031698,13	SARS1	3.0425	2.27364	2.70336	2.79836	2.40038	2.35123	1.98953	1.51267	2.33534	2.32887	2.16883	2.58684	2.30044	1.96114	3.01508	2.93105	3.35731	2.1624	2.86256	1.97213	2.34836	3.07351	1.90449	2.58434	2.73458	3.16483	2.45588	3.08619
ENSG00000031823,14	RANBP3	0.932876	0.990214	0.817646	0.882266	0.894442	0.904431	0.774004	0.806854	0.854538	0.66727	0.803781	0.910045	1.03345	0.804997	0.9462	0.999414	1.02098	0.626784	1.01899	0.80254	0.867076	0.990139	0.934802	0.986765	0.950848	0.868152	0.851558	1.09402
ENSG00000032219,19	ARID4A	0.646789	0.572449	0.721292	0.635114	0.755047	0.654864	0.772505	0.78186	0.60517	0.764354	0.79141	0.707075	0.689171	0.70583	0.627597	0.632534	0.726798	0.866446	0.698002	0.673346	0.501196	0.683776	0.586311	0.544277	0.657636	0.716471	0.678962	0.651186
ENSG00000032389,13	EIPR1	0.0961805	0.0896112	0.0819461	0.0843213	0.102542	0.0762204	0.185265	0.112565	0.0931331	0.128204	0.0982113	0.11928	0.107351	0.111332	0.107703	0.123013	0.120575	0.0651182	0.113949	0.138437	0.104265	0.110596	0.155191	0.099035	0.110626	0.105715	0.0915986	0.0933333
ENSG00000032444,17	PNPLA6	2.08357	1.77879	1.72165	1.69184	1.55326	1.59887	1.42467	0.982098	1.50699	1.29042	1.69914	1.91663	1.60031	1.45233	1.94517	1.7901	1.63357	1.89793	1.41437	1.33454	1.68672	1.70255	0.975416	1.40277	2.02481	1.63165	1.36602	1.94878
ENSG00000032742,18	IFT88	0.0777069	0.0578588	0.0630439	0.084939	0.073646	0.0348361	0.0465422	0.0205842	0.0559545	0.0592604	0.0526761	0.0784473	0.0403641	0.0444413	0.055492	0.0534113	0.0577768	0.0604259	0.033671	0.021184	0.0667677	0.0420176	0.0468077	0.0290667	0.0441762	0.033591	0.0533383	0.0656925
ENSG00000033011,14	ALG1	0.488444	0.465693	0.432582	0.415446	0.467155	0.318659	0.37812	0.241631	0.478298	0.325228	0.325298	0.495617	0.342741	0.34125	0.458214	0.414172	0.454917	0.302176	0.334178	0.26728	0.244623	0.282341	0.179272	0.367974	0.439049	0.350054	0.373574	0.35958
ENSG00000033030,16	ZCCHC8	1.48971	1.13925	1.3985	1.16364	1.35694	1.02971	1.24485	0.962554	1.17864	1.11118	1.28151	1.37173	1.176	1.10026	1.18294	1.03227	1.12629	1.16902	0.937679	1.0618	0.958642	0.875712	0.541679	0.67885	1.25586	1.06454	1.09986	1.15785
ENSG00000033050,9	ABCF2	0.833821	0.747563	0.596922	0.503682	0.71731	0.557754	0.500706	0.398458	0.689636	0.526312	0.578455	0.734664	0.624985	0.499326	0.700228	0.735825	0.78964	0.422368	0.583152	0.589113	0.504265	0.642645	0.355854	0.730309	0.742224	0.681295	0.437151	0.696471
ENSG00000033100,17	CHPF2	7.68703	8.79478	6.61553	7.64852	6.77672	6.2303	5.93825	3.28135	7.07837	6.18742	5.25168	6.13935	6.01579	4.79061	5.14973	6.39312	5.62693	5.4065	5.69997	4.14641	5.58368	4.33311	1.97531	5.59416	5.68184	6.90125	5.94751	4.85985
ENSG00000033122,21	LRRC7	0.000787599	0.000450548	0.00115963	0.000935116	0.00113589	0.000370736	0.00146159	0.000453234	0.001226	0.000691141	0	0.00129687	0.000715944	0.000995698	0.000238611	0.000344496	0.00140543	0.000745588	0.000170636	0.000777401	0.000212108	0.000733054	0	0	0.000783559	0.000466285	0.000553796	0.000476672
ENSG00000033170,17	FUT8	0.0275823	0.0184083	0.0188553	0.0289278	0.0202876	0.0129835	0.0278679	0.00449723	0.0383351	0.0217839	0.0138154	0.0224248	0.010656	0.0165633	0.0185928	0.0126677	0.0286088	0.0359027	0.024202	0.00598954	0.0337982	0.00667475	0.00402584	0.0103517	0.0176079	0.0062597	0.0150306	0.0133547
ENSG00000033178,13	UBA6	0.96149	1.20014	1.32493	0.891664	1.27874	1.39324	1.61068	2.38667	1.5221	1.2485	1.49889	1.25158	1.42323	1.6229	0.702251	0.691075	0.915831	1.14882	1.40075	1.57182	0.948973	0.944243	1.23268	1.08414	0.997061	1.23488	1.21235	0.752819
ENSG00000033327,13	GAB2	0.153472	0.0807749	0.140559	0.186924	0.145708	0.070909	0.105094	0.0538812	0.125431	0.0765319	0.0955476	0.136146	0.0767044	0.0792318	0.156473	0.132771	0.120763	0.524851	0.0750892	0.073786	0.448393	0.0906608	0.122334	0.049428	0.12057	0.0773377	0.102338	0.127502
ENSG00000033627,18	ATP6V0A1	0.752327	0.602726	0.579845	0.635477	0.501658	0.382158	0.416644	0.454046	0.675614	0.375215	0.551707	0.687721	0.503481	0.396865	0.531278	0.615522	0.608468	0.688286	0.470612	0.421689	0.855135	0.883929	0.479256	0.612223	0.509748	1.06384	0.484595	0.572158
ENSG00000033800,14	PIAS1	1.04	0.923939	0.88775	0.941789	1.34429	0.817038	1.07994	1.18871	1.18028	0.857387	1.24793	1.15018	1.10766	1.0337	0.858078	0.676246	0.875302	0.83817	0.900592	0.842627	0.634425	0.642649	0.610286	0.760113	0.979963	0.595115	0.940289	0.74921
ENSG00000033867,18	SLC4A7	1.62354	1.83669	0.802949	0.90127	0.95857	0.376055	1.65663	0.200641	1.76465	0.848316	0.796831	1.03916	0.482896	0.865081	0.795968	0.833969	0.707289	0.984341	0.997466	0.322739	0.372633	0.345723	0.0991744	0.380986	0.594736	0.425028	1.0663	0.544158
ENSG00000034053,15	APBA2	0.000491779	0.000750197	0.00041376	0.00272482	0.0011348	0	0.000405608	0.000377334	0.00393694	0.000431551	0.00103715	0	0.00134111	0.000414478	0.00148989	0.000860416	0.000438779	0.00698321	0.00426183	0.000388329	0.0105953	0	0	0.00171689	0.00130468	0	0.00345792	0.00119054
ENSG00000034152,20	MAP2K3	2.58879	3.82859	2.45351	2.55841	2.8219	3.63805	2.64724	3.69262	2.95874	2.5491	3.079	2.18093	3.86168	3.02861	3.11667	3.30813	3.51168	3.14887	4.02066	5.2799	3.97639	2.37588	4.58768	4.49532	2.97981	4.34251	2.91035	2.68723
ENSG00000034239,11	CLXN	0	0	0	0.00742337	0	0	0	0	0	0.00411494	0	0	0	0	0	0	0	0.00887822	0	0	0	0	0	0	0	0	0	0
ENSG00000034510,6	TMSB10	240.062	332.367	223.974	347.782	310.276	334.581	474.876	333.914	425.962	375.237	257.318	266.693	355.985	452.636	414.908	468.231	433.125	246.543	490.039	415.233	286.28	481.131	509.033	506.1	385.401	295.908	517.934	429.82
ENSG00000034533,12	ASTE1	1.25221	1.25437	1.04652	1.16957	1.1847	0.825208	1.21181	0.550856	1.29948	1.45048	0.88909	1.14091	0.918213	1.10463	0.996472	1.0297	1.07256	0.790274	0.875378	0.777851	0.827339	0.864012	0.34929	0.990914	0.841595	0.922565	0.857002	1.19237
ENSG00000034677,13	RNF19A	1.25077	1.12465	1.36034	1.50172	1.44646	1.40728	2.25253	1.66414	1.25729	1.17535	1.64827	1.27375	1.53446	1.34679	0.940953	0.962011	0.81527	1.1208	1.0852	1.28247	1.13299	0.863176	0.821269	0.756689	1.33926	0.607766	1.28499	0.868654
ENSG00000034693,15	PEX3	0.436153	0.341483	0.452015	0.477834	0.479893	0.242015	0.516961	0.214976	0.547252	0.499332	0.298489	0.449453	0.273067	0.421152	0.579301	0.414395	0.579856	0.360935	0.560707	0.241767	0.242699	0.316155	0.14615	0.367059	0.390811	0.426372	0.375732	0.433539
ENSG00000034713,8	GABARAPL2	8.0447	8.24738	8.87042	8.35308	10.6769	12.7762	12.0585	14.055	9.50248	13.4086	11.4968	11.2142	12.8269	15.2449	12.6554	10.5694	13.9007	6.26275	12.0553	16.8241	11.3789	12.6796	13.2247	14.123	11.1153	11.4069	11.2429	11.3949
ENSG00000034971,17	MYOC	0	0	0	0	0	0	0.0164737	0	0	0	0	0	0.00605211	0.0112226	0.0403411	0.0582427	0.0118806	0.0126054	0	0	0.0645486	0.0148722	0	0.0092975	0	0.173433	0.00936285	0.042981
ENSG00000035115,22	SH3YL1	1.67521	1.2363	2.3557	2.1601	1.59477	0.729604	2.26252	1.34156	2.17945	1.84533	1.53477	2.6203	1.26292	1.51942	0.751618	1.99462	2.83755	1.54112	0.649095	1.97023	1.31591	1.51125	0.675935	1.19114	1.58905	2.11505	0.7958	1.66834
ENSG00000035141,10	FAM136A	5.36086	6.33496	6.59086	6.11095	7.40482	5.86435	6.05623	5.66302	7.63964	6.42702	5.35437	5.09742	5.11336	5.2182	6.58799	6.83636	7.69676	3.55601	6.91962	7.18444	4.65653	7.61791	9.49599	8.73841	6.17217	5.36418	6.64965	8.04272
ENSG00000035403,18	VCL	1.08458	1.06848	0.77679	0.760372	0.640403	0.576601	0.591599	0.637774	0.600731	0.472678	0.881304	0.964979	0.804469	0.520807	0.50696	0.56529	0.587123	0.563408	0.514979	0.879463	0.647995	0.812328	0.689083	0.567018	0.814253	0.792835	0.764543	0.463351
ENSG00000035499,13	DEPDC1B	0	0	0.000936789	0.000881319	0	0	0	0	0	0	0.00234819	0	0	0.000938415	0	0	0	0.00421616	0	0.000879213	0.00239886	0	0	0	0	0	0.000782904	0
ENSG00000035664,11	DAPK2	0.0209083	0.0202002	0.0152457	0.0209628	0.0112576	0.0118103	0.0166698	0.0139036	0.0229374	0.031191	0.0198427	0.0120497	0.0145713	0.0146848	0.0206923	0.0256068	0.0167894	0.155045	0.0169115	0.0181611	0.0705726	0.0560456	0.0596779	0.0379572	0.0120184	0.0572157	0.0372439	0.0264331
ENSG00000035681,9	NSMAF	0.463917	0.438862	0.454948	0.413703	0.503973	0.29211	0.376417	0.27159	0.450168	0.380666	0.451074	0.482392	0.369681	0.324983	0.496481	0.500705	0.498585	0.717218	0.424228	0.26761	3.12018	0.443004	0.471932	0.525851	0.460538	0.472025	0.45541	0.500772
ENSG00000035687,10	ADSS2	2.72547	2.53135	3.02624	2.79673	3.23625	2.75037	2.9557	2.64805	2.51854	3.43528	3.06947	3.75727	3.59708	3.19222	3.54677	2.99826	3.79058	1.98333	3.30533	2.53489	1.73762	2.79064	1.86079	2.77224	3.72775	2.64276	2.76379	2.93888
ENSG00000035720,8	STAP1	0	0.00360866	0.0019903	0.00561735	0.00272936	0.00222706	0	0.00544525	0.0084168	0.00622765	0.00249449	0.00194761	0	0	0	0.00206943	0.00211065	0.0134365	0	0.00373595	0.0458696	0	0	0	0	0.00186735	0.00166336	0
ENSG00000035862,13	TIMP2	3.70022	2.89618	2.55736	3.96588	3.57294	6.59325	2.13499	5.54785	2.54973	1.99143	4.43267	2.68031	4.12002	2.75989	2.59806	4.7943	2.40736	2.38434	5.18984	7.46764	4.40343	5.99633	6.76366	6.14526	4.09307	5.89188	5.09973	3.64463
ENSG00000035928,17	RFC1	1.01851	1.03581	0.947646	1.08645	0.875884	0.860094	0.914555	0.785959	0.935776	0.886102	1.03559	1.13126	1.01989	0.903853	1.22897	1.33585	1.30266	0.886938	1.41175	0.973395	0.770693	1.76955	1.02651	1.23919	1.05533	1.67354	1.15672	1.31104
ENSG00000036054,13	TBC1D23	1.00034	1.12197	1.27375	1.12467	1.52168	1.60047	1.67078	1.75478	1.35619	1.89855	1.35676	1.4851	1.39897	1.69675	1.23719	1.0473	1.44178	1.04862	1.26237	1.52612	0.896395	1.5923	1.15447	1.5094	1.39697	1.31937	1.21299	1.11049
ENSG00000036257,14	CUL3	1.36299	1.65454	1.24918	1.1065	1.45055	1.90314	1.48956	1.72105	1.13605	1.18994	1.88126	1.70952	1.64533	1.5852	1.31799	1.31367	1.47427	1.14388	1.53572	2.01545	0.82872	1.66794	1.50976	1.57942	1.58101	1.53353	1.33093	1.48476
ENSG00000036448,10	MYOM2	0.0162223	0.00946198	0.0216773	0.0203937	0.0176158	0.0188657	0.0188891	0.00292873	0.0322547	0.0234468	0.00704371	0.00785641	0.019951	0.0168894	0.0265972	0.0258782	0.0246909	0.0198737	0.0190203	0.0195915	0.00822365	0.00710533	0.0111424	0.0119933	0.0101265	0.0293774	0.0174454	0.00924055
ENSG00000036473,8	OTC	0	0	0	0	0	0	0	0	0	0	0	0	0	0	0	0	0	0	0	0	0	0	0	0	0	0	0	0
ENSG00000036530,9	CYP46A1	0	0.00203959	0.00224981	0.00211659	0.00308523	0	0	0	0	0	0.00563945	0	0.00243075	0.00450742	0.00162025	0	0.00238585	0.0075942	0	0	0.00576114	0	0	0	0.00177355	0	0.00188023	0.00215784
ENSG00000036549,13	ZZZ3	0.500826	0.44796	0.513321	0.49797	0.543848	0.325662	0.533777	0.3274	0.581581	0.607112	0.349737	0.585246	0.363691	0.430112	0.528032	0.591922	0.535881	0.42823	0.461201	0.367707	0.368544	0.790406	0.721281	0.587249	0.477772	0.623393	0.589372	0.641114
ENSG00000036565,15	SLC18A1	0.00299839	0	0.0025227	0	0.00345946	0.00282278	0	0	0	0	0.00316175	0	0.0027256	0	0	0	0	0.00283845	0	0	0.00968992	0.00223259	0	0	0	0.00236686	0	0
ENSG00000036672,16	USP2	0.603245	0.526322	0.500239	0.216416	0.3455	0.584258	0.293514	0.299693	0.416916	0.571258	0.398142	0.260833	0.378725	0.259698	0.928257	0.80107	0.882855	0.476574	1.21481	0.38382	0.378683	0.762627	0.586986	1.05151	0.518116	1.10996	0.497407	0.602366
ENSG00000036828,17	CASR	0	0.00162484	0	0	0	0	0.000878499	0	0	0	0.00112317	0	0.00096823	0	0	0	0	0.0050416	0	0	0.00229481	0	0	0	0	0.000840794	0	0
ENSG00000037042,9	TUBG2	0.655153	0.317997	0.3633	0.495003	0.412307	0.182231	0.233335	0.0685483	0.781425	0.352789	0.329723	0.294213	0.257168	0.301184	0.378925	0.481948	0.650971	0.549728	0.270979	0.0705458	0.368917	0.243912	0.144885	0.301502	0.256767	0.164552	0.37691	0.408528
ENSG00000037241,7	RPL26L1	0.791412	0.698951	1.00755	0.832491	1.0693	0.872506	1.49443	0.631207	1.40792	2.20225	0.636879	1.00308	0.946591	1.16727	1.15466	1.38465	1.18925	0.581613	1.20024	0.920952	0.549662	0.945953	1.16525	1.46146	0.939297	1.18369	1.10563	1.25207
ENSG00000037280,16	FLT4	0	0.0091139	0	0	0	0	0	0	0	0	0	0	0	0	0	0	0	0.00452463	0	0.0075483	0.0360411	0	0	0	0	0.00188645	0	0
ENSG00000037474,15	NSUN2	1.86744	2.23313	1.89791	1.58773	1.71822	1.58957	1.77696	1.4769	1.7512	1.6091	1.64514	1.70428	1.51643	1.45436	1.89268	2.04426	2.14524	1.47372	1.92855	1.6266	1.35324	2.13979	1.27822	1.81793	1.84778	2.11654	1.65025	2.15551
ENSG00000037637,11	FBXO42	0.646591	0.510615	0.58614	0.540232	0.59154	0.510343	0.508155	0.518669	0.451206	0.395463	0.625576	0.588802	0.607555	0.4789	0.566567	0.643722	0.596331	0.380245	0.610342	0.543238	0.507741	0.714879	0.669413	0.679491	0.638943	0.704599	0.635282	0.602588
ENSG00000037749,13	MFAP3	0.371235	0.345004	0.373635	0.354519	0.414433	0.489648	0.374111	0.420458	0.386564	0.322434	0.386785	0.417255	0.37374	0.364139	0.315528	0.328081	0.296182	0.216497	0.351913	0.438213	0.21565	0.381611	0.261984	0.305213	0.345801	0.361055	0.351458	0.309286
ENSG00000037757,14	MRI1	2.15592	2.46211	2.59693	2.77886	2.29714	1.59711	2.7984	1.41014	2.63027	2.63623	2.63365	2.69642	1.98119	2.17449	2.88388	2.59711	2.70141	1.70634	2.33799	1.64659	1.73865	1.82459	0.905613	1.11872	2.53164	1.65534	1.25084	2.31966
ENSG00000037897,17	METTL1	1.1345	1.41817	1.40526	0.947883	0.872636	0.771374	1.03968	0.531962	1.34552	0.691359	0.564925	0.908094	0.458348	0.690568	0.687415	0.937324	1.23717	0.775656	0.546208	0.298616	1.22213	0.680489	0.245316	0.946179	0.815158	0.796044	0.886353	0.940929
ENSG00000037965,6	HOXC8	0	0	0	0	0	0	0	0	0	0	0	0	0	0	0	0	0	0	0	0	0	0	0	0	0	0	0	0
ENSG00000038002,9	AGA	1.62672	1.33852	1.71703	1.52171	1.27399	1.21588	2.43942	0.87749	2.15729	2.15422	1.3099	1.70454	1.19194	1.27962	1.45161	1.44893	2.26067	0.951967	2.32393	1.41687	0.945213	1.36541	0.39332	1.59705	1.68703	1.37748	1.18541	1.39226
ENSG00000038210,14	PI4K2B	0.472425	0.386233	0.370542	0.34553	0.529401	0.261192	0.792891	0.270188	0.669593	0.716766	0.352909	0.604589	0.382708	0.493823	0.550754	0.477772	0.541818	0.417839	0.567457	0.232867	0.240349	0.368379	0.107607	0.333251	0.46968	0.251167	0.4611	0.500216
ENSG00000038219,13	BOD1L1	2.23212	2.28985	2.02726	1.81	2.04904	1.73801	1.91175	1.90562	1.9005	1.28302	2.27973	2.19242	1.96702	1.6726	1.75646	1.69856	1.58977	4.14122	1.74686	1.46702	2.14412	1.70267	1.42837	1.58441	2.19675	2.04667	1.69835	1.93653
ENSG00000038274,18	MAT2B	8.23035	8.04834	7.64239	8.25256	10.2463	9.93393	9.11823	9.29278	9.3175	9.62165	9.05483	10.7657	8.80371	10.2193	11.5881	9.96487	11.1554	6.46079	12.235	8.48132	6.34257	9.05446	6.94027	9.23774	10.8387	8.66064	9.0765	10.2981
ENSG00000038295,8	TLL1	0.00895202	0.00227601	0.000836867	0.00747948	0.00057381	0.00468207	0.00123057	0.00381596	0.0216766	0	0.00209772	0.00327566	0.00226044	0.00251496	0	0	0	0.00564967	0	0	0.00321448	0	0.00096786	0.000694515	0	0.00078517	0.00209819	0
ENSG00000038358,15	EDC4	3.04361	3.21788	2.89035	2.47272	2.70036	2.79916	2.15405	2.49716	2.54646	1.87753	3.09292	2.88624	3.07716	2.15883	2.69628	3.06676	2.64389	2.6055	2.39389	2.54613	3.56003	2.12415	2.3849	2.06204	2.93139	3.21927	2.3308	2.29396
ENSG00000038382,23	TRIO	0.0683244	0.104002	0.0950617	0.0835798	0.0525539	0.0261747	0.068306	0.0263256	0.0947136	0.0462004	0.0552049	0.0703757	0.0744762	0.0406334	0.0498223	0.0501966	0.0416962	0.0870799	0.0353728	0.0273263	0.172693	0.0532967	0.0561219	0.0450219	0.0580672	0.0728457	0.0628081	0.0415304
ENSG00000038427,16	VCAN	0.00831138	0.000792425	0.0122374	0.0098681	0	0.000978077	0.000856879	0	0.0147859	0.0063818	0.00438211	0.0119749	0.00661081	0.0052537	0	0	0.00463478	0.581252	0	0.00410188	0.111917	0	0.00101092	0	0.00137812	0.0016402	0.00219154	0
ENSG00000038532,17	CLEC16A	0.22549	0.297107	0.250377	0.244361	0.261281	0.282438	0.237463	0.224993	0.224677	0.204244	0.260737	0.257356	0.266556	0.234499	0.277362	0.248902	0.23141	0.197888	0.27383	0.227347	0.276267	0.32571	0.637521	0.403074	0.241664	0.316651	0.270832	0.268648
ENSG00000038945,15	MSR1	0.00800633	0.00229002	0.00547312	0.0192099	0.0121242	0.000471089	0.00392079	0.00115184	0.00556377	0.035129	0.00501276	0.0208049	0.00341153	0.0354262	0.00242559	0.00393971	0.00558083	0.0196587	0.0008673	0.00158053	0.0274913	0.00149037	0	0.000349395	0.0127776	0.00158	0.00862034	0.0002019
ENSG00000039068,20	CDH1	4.56484	2.20959	2.68352	4.46835	1.66917	1.24407	1.69134	0.680747	2.73402	1.27569	2.43393	2.6356	2.02476	1.40081	2.35529	3.02468	2.47192	2.43768	1.97899	1.86145	1.5534	2.68257	1.05009	1.58795	2.36309	2.75982	2.87972	2.64751
ENSG00000039123,16	MTREX	0.953469	0.873441	0.870493	0.853781	0.921815	0.687721	0.984007	0.569507	0.913349	1.06496	0.781647	1.04102	0.716491	0.890961	0.93384	0.807574	1.01387	0.582299	0.839849	0.664095	0.456143	0.783493	0.402509	0.876737	0.798427	0.897773	0.794885	0.945391
ENSG00000039139,11	DNAH5	0.00286152	0.0327388	0.00631981	0.0096262	0.000825386	0.00269393	0.00944047	0.00439119	0.00318165	0.0125553	0.00942946	0.00147244	0.0165825	0.00391906	0.0123537	0.00657105	0.00191485	0.0169305	0.00278982	0.00423671	0.0177246	0.0053267	0.00487269	0.00674332	0.0173183	0.00141176	0.0276659	0.00173185
ENSG00000039319,17	ZFYVE16	1.37321	1.1824	1.58155	1.59177	1.6319	1.12185	1.97449	1.01735	1.56755	1.79416	1.59444	2.04508	1.33982	1.86335	0.799697	0.847573	1.03054	1.25519	1.47037	0.946994	2.85664	0.800949	0.494394	0.98546	0.922921	0.82744	1.07285	0.806471
ENSG00000039523,20	RIPOR1	1.22002	1.1717	0.951444	1.08439	1.17848	1.01502	0.715404	1.02318	1.02752	0.679354	1.01295	0.890991	1.02428	1.01117	0.972548	0.733973	1.07769	0.874842	0.934348	1.0786	3.16993	0.648874	1.02938	1.00469	1.22586	0.828678	0.809402	0.729389
ENSG00000039537,16	C6	0	0	0	0	0	0	0	0	0	0	0	0	0	0	0	0	0	0.00182463	0	0	0	0	0	0	0	0	0	0
ENSG00000039560,14	RAI14	0.367908	0.41396	0.423149	0.469346	0.435019	0.28802	0.365852	0.440452	0.387019	0.290794	0.423034	0.538669	0.313682	0.382649	0.41462	0.529562	0.60588	0.173524	0.647845	0.419806	0.335892	0.508543	0.49573	0.628554	0.330977	0.381561	0.318779	0.444279
ENSG00000039600,11	SOX30	0.0125534	0.00382998	0.00844947	0.00794915	0.0057935	0.00945455	0.0144953	0.00577921	0.0133995	0.00881278	0.00529494	0.0103353	0.00684678	0.00423207	0.00608508	0.00658903	0.00448019	0.0166373	0.00652738	0.00991269	0.00811379	0.00560833	0.0146581	0.0175305	0.0149868	0.0138731	0.00176537	0.0141822
ENSG00000039650,12	PNKP	2.37211	1.84253	1.66053	1.66076	1.78866	1.64704	1.76133	1.26116	1.74448	1.93954	1.963	2.14775	1.46017	1.93627	1.68251	1.45422	1.53318	1.84479	1.38126	1.34707	2.00536	1.30731	1.27828	1.45197	1.46593	1.43017	1.4184	1.45198
ENSG00000039987,7	BEST2	0.0170185	0	0	0	0.0196355	0	0.028073	0	0	0.0149343	0	0	0	0.0143434	0.0103118	0	0.0151844	0.0322215	0	0	0.0549989	0	0	0	0	0.013434	0	0.0274666
ENSG00000040199,18	PHLPP2	0.187979	0.151456	0.169294	0.157174	0.169537	0.142074	0.138663	0.136107	0.187225	0.155664	0.146572	0.174382	0.151623	0.152853	0.117911	0.16097	0.155909	0.181712	0.153728	0.173524	0.176829	0.12124	0.137828	0.16453	0.171211	0.135847	0.165686	0.126054
ENSG00000040275,17	SPDL1	0.14685	0.0580781	0.224225	0.198032	0.13178	0.0870458	0.107661	0.0709437	0.212867	0.109774	0.126175	0.201503	0.128545	0.0779272	0.164776	0.209349	0.213519	0.185355	0.150829	0.141727	0.22264	0.437375	0.275199	0.148107	0.10822	0.317706	0.183567	0.316006
ENSG00000040341,18	STAU2	0.237478	0.175774	0.266305	0.236355	0.309258	0.226877	0.288584	0.245826	0.243422	0.297794	0.252639	0.293854	0.266328	0.283644	0.244787	0.220346	0.243855	0.184238	0.228331	0.229965	0.167267	0.222863	0.264235	0.222478	0.243716	0.20604	0.23244	0.21148
ENSG00000040487,13	SLC66A1	0.589366	0.702716	0.56996	0.514762	0.820683	0.873728	0.486096	0.727696	0.656808	0.612301	0.642908	0.641393	0.757434	0.690848	0.492563	0.628175	0.562114	0.461734	0.81016	0.711456	0.620292	0.58512	0.672357	0.728433	0.682944	0.673785	0.58589	0.606795
ENSG00000040531,16	CTNS	1.92916	2.36023	1.88091	1.85152	2.1561	2.38906	1.75486	1.70208	2.03077	1.99208	2.02061	2.17101	2.17342	1.58591	2.20446	2.35588	2.50293	1.42995	2.27774	1.95615	1.55281	2.78934	1.89396	2.18776	2.35578	2.06451	1.85416	2.60504
ENSG00000040608,14	RTN4R	0.0247406	0.0209673	0.0346926	0.0435177	0.01903	0.0129398	0.0204055	0.00632767	0.012226	0.0361843	0.031886	0.0226323	0.0274874	0.0301191	0.0116595	0.0192383	0.0220742	0.0442394	0.0142937	0.0282189	0.0236902	0.0327498	0.0320983	0.0095971	0.0200556	0.0151897	0.0231949	0.0332745
ENSG00000040633,13	PHF23	7.15345	6.61471	6.47203	6.37966	8.19692	8.44119	6.76884	8.66541	7.23463	8.16917	6.01906	6.29286	7.59383	6.9788	6.54615	8.01517	6.2295	5.89061	7.38819	6.73197	7.54762	7.73427	11.5613	9.25407	7.45797	6.32362	7.11423	7.27501
ENSG00000040731,10	CDH10	0	0	0	0	0	0	0	0	0	0	0	0	0	0	0	0	0.00129974	0	0	0	0	0	0	0	0	0	0	0
ENSG00000040933,16	INPP4A	0.0407565	0.0410577	0.0284677	0.0608682	0.0239555	0.0115833	0.0348835	0.00649037	0.0533534	0.0209192	0.0300029	0.0259577	0.0286602	0.022684	0.0232973	0.0201814	0.024014	0.207472	0.0226582	0.0176096	0.117631	0.0406537	0.0463924	0.025773	0.0224414	0.0625235	0.0405534	0.0384739
ENSG00000041353,10	RAB27B	1.69912	1.29993	1.43228	1.46889	1.48766	1.09931	2.11036	0.726597	1.75836	2.03461	1.4941	1.70425	1.19208	1.88647	1.61508	1.37257	1.7216	0.892784	1.76024	1.09533	0.429522	0.833315	0.413172	0.898037	1.77304	0.783286	1.37223	1.0175
ENSG00000041357,16	PSMA4	5.58075	5.89944	6.28199	6.06155	8.38274	5.78561	11.8901	6.15494	10.3454	21.7899	5.37002	6.92746	7.27452	12.6907	8.22461	6.82481	8.39563	4.71217	10.1788	6.69712	4.07317	6.60019	4.83421	8.95637	6.19654	5.5161	7.79431	6.95989
ENSG00000041515,16	MYO16	0.000563831	0.000860111	0.000316254	0.000148764	0.0019516	0.000707746	0.000465035	0.000865237	0.00150458	0.00115448	0.000792735	0.00123788	0.000170845	0.00126721	0.00193594	0.000822066	0.0015092	0.00213502	0.00162875	0.000148408	0.00323936	0.00167931	0.00128015	0.00131229	0.0021191	0.0025221	0.000264304	0.00197163
ENSG00000041802,11	LSG1	1.49221	1.50924	1.49068	1.35356	1.55829	1.4971	1.20678	1.04466	1.40482	1.27122	1.49311	1.77256	1.40595	1.30355	1.43653	1.54041	1.59702	1.24763	1.60466	1.20124	1.25937	1.39495	0.699497	1.36387	1.41833	1.5247	1.25347	1.52057
ENSG00000041880,15	PARP3	3.93127	3.56327	2.7143	5.0932	2.40011	1.4273	2.77714	0.703376	4.56318	2.53708	2.23074	2.61253	2.08327	1.64924	5.69338	4.99669	5.50519	3.92184	5.30132	1.60087	2.69667	1.18139	1.59531	3.34811	4.23265	3.36766	5.41695	3.71297
ENSG00000041982,17	TNC	0.00699528	0	0.00392366	0.0479873	0.00134516	0	0	0	0.0020741	0.00102309	0.0049176	0.00671912	0	0.00393047	0	0	0.00208046	0.032007	0.00202074	0.00276188	0.0100474	0	0.00226891	0.00081406	0	0.00276096	0.000819782	0
ENSG00000041988,16	THAP3	1.74868	1.81656	1.57957	1.57944	2.07946	1.46447	1.55729	1.3335	1.84172	1.47803	1.71951	2.05797	1.80413	1.41956	1.70959	2.20545	2.20153	1.34057	1.66418	1.41471	1.37524	1.82927	1.26311	1.85021	2.02788	1.80379	1.83304	1.9998
ENSG00000042062,13	RIPOR3	0.0338106	0.0274524	0.0284466	0.0207191	0.0226508	0.0215625	0.0377813	0.0225949	0.0417162	0.0239272	0.039103	0.0287344	0.0168544	0.0422844	0.0072694	0.00477056	0.0097312	0.036137	0.010397	0.0120573	0.0176236	0.00730894	0.0031838	0.00533079	0.0108507	0.0103314	0.00996964	0.0264037
ENSG00000042088,14	TDP1	0.239395	0.217748	0.224035	0.289807	0.211217	0.214528	0.237571	0.110014	0.20611	0.216817	0.175492	0.197095	0.185031	0.201765	0.297865	0.24638	0.327817	0.175726	0.25295	0.157699	0.161351	0.164908	0.12706	0.196652	0.188496	0.179878	0.207036	0.2531
ENSG00000042286,15	AIFM2	0.178892	0.116233	0.105915	0.159954	0.179645	0.171533	0.0928991	0.124551	0.167964	0.119191	0.129252	0.12819	0.135513	0.0809702	0.0923355	0.144902	0.130054	0.106627	0.132063	0.14126	0.185571	0.101135	0.296564	0.136474	0.114255	0.094142	0.128116	0.112279
ENSG00000042317,17	SPATA7	0.0874972	0.107807	0.129111	0.177937	0.0993987	0.101382	0.125457	0.081595	0.107763	0.118125	0.143365	0.135208	0.099115	0.127066	0.139473	0.142487	0.134516	0.10959	0.101491	0.141372	0.0565531	0.1303	0.184686	0.122188	0.10178	0.133886	0.1221	0.205303
ENSG00000042429,12	MED17	0.258145	0.316747	0.299031	0.189524	0.31079	0.162017	0.330168	0.155011	0.356077	0.305323	0.252484	0.255654	0.15984	0.204955	0.158682	0.130913	0.170239	0.244375	0.142657	0.0886269	0.237781	0.144857	0.0436847	0.130613	0.138956	0.248072	0.231495	0.235484
ENSG00000042445,14	RETSAT	5.81508	4.805	5.11562	5.4351	4.12473	3.38284	3.14464	3.00962	5.90447	3.28159	4.4736	5.1188	4.3136	3.82218	5.50681	5.255	5.3189	2.32833	4.33423	4.46187	2.57069	4.78603	1.59252	3.16653	5.68823	3.9696	4.18528	4.60401
ENSG00000042493,16	CAPG	3.7004	2.98912	2.88046	3.00971	3.53544	1.879	3.88911	1.34138	3.0021	4.57252	2.13023	3.37041	2.6442	2.46799	3.65746	4.05701	3.35793	3.2088	3.2447	3.18275	3.22245	4.06064	2.25396	2.83807	3.41731	2.95168	3.39411	4.58101
ENSG00000042753,12	AP2S1	2.59644	2.97405	2.58032	2.39889	3.11051	3.64527	2.73095	2.9293	2.59923	3.00089	2.58527	2.23449	2.60693	2.85929	3.17387	4.03622	3.28523	1.72998	3.0106	4.15766	2.27072	5.67864	5.5987	4.51653	3.54016	3.31359	3.46051	4.06635
ENSG00000042781,14	USH2A	0.0010055	0.00120518	0.00193366	0.000795885	0.00232023	0.00040569	0.00189557	0.00198386	0.00293871	0.00113445	0.00106028	0.00141914	0.000914018	0.000726383	0.000783322	0.000879609	0.000897133	0.000407941	0.000622413	0.000453705	0.00154737	0.000962601	0.000698855	0.000802372	0.00123852	0.00170082	0.00111102	0.00115914
ENSG00000042813,8	ZPBP	0	0.000323763	0.000357133	0.000335986	0	0.000399615	0	0.000325693	0	0.00223494	0	0.00174736	0.000385857	0.000715506	0.000514395	0.000371331	0.000757457	0	0.000367856	0.000335183	0.00045726	0	0	0.000592769	0.000281532	0.000670143	0.000298468	0
ENSG00000042832,12	TG	0.00515003	0.00327343	0.00505516	0.00271761	0.0094081	0.00282824	0.00106191	0.00428083	0.00534444	0.00301287	0.00271531	0.00318003	0.000780247	0.00470222	0.00286046	0.00112631	0.00382916	0.0365649	0.0014877	0.0033889	0.0115579	0.00575204	0.00501122	0.00509425	0.00142323	0.00474287	0.00452652	0.00658014
ENSG00000042980,14	ADAM28	0.502854	0.0648246	0.782097	1.13802	0.373847	0.251704	0.340264	0.441532	0.615809	0.416409	0.567593	0.692433	0.231771	0.495442	0.398026	0.263318	0.442341	0.434127	0.265458	0.240482	0.301364	0.0500989	0.0189518	0.0494523	0.381665	0.118803	0.368519	0.0800137
ENSG00000043039,7	BARX2	4.2202	2.41332	3.12536	2.94625	3.13848	2.81725	3.15313	1.65195	2.18273	3.70467	3.54107	3.69996	3.32475	3.61517	4.18253	3.50889	3.53046	1.38724	3.36523	2.70398	1.4149	1.73641	0.534352	2.71034	3.88672	1.63776	2.72516	3.36912
ENSG00000043093,15	DCUN1D1	1.98622	1.94912	2.20457	2.27934	2.76549	1.98521	3.56558	2.07867	2.93531	4.1456	1.9982	2.67535	1.94087	3.40065	2.0519	1.95605	2.43217	1.63018	2.48098	2.41993	1.29361	2.30513	1.90698	2.39639	2.22055	1.89207	2.32204	2.35866
ENSG00000043143,22	JADE2	2.55287	1.80872	1.72748	1.64837	1.83526	1.62796	1.27331	1.60985	2.06592	1.50889	1.88108	1.93307	2.38625	1.67784	2.10383	2.05227	2.30038	1.45039	2.12271	1.05878	1.39605	1.28032	0.856507	2.08232	2.08282	1.67777	1.92129	2.32466
ENSG00000043355,12	ZIC2	0	0	0	0	0	0	0	0	0	0	0	0	0	0	0	0	0	0.0437014	0	0	0	0	0	0	0	0	0	0
ENSG00000043462,13	LCP2	0.0936308	0.013603	0.0806521	0.16234	0.0694469	0.0104937	0.117675	0.0119736	0.130876	0.0371693	0.0775752	0.0348725	0.0303973	0.10146	0.0391725	0.0448545	0.0258576	4.60698	0.0908015	0.140828	6.48402	0.00995959	0.0563997	0.0140092	0.0414002	0.0140781	0.172428	0.0215876
ENSG00000043514,17	TRIT1	0.372322	0.276256	0.255717	0.238571	0.382818	0.15499	0.236056	0.176847	0.340192	0.373398	0.232359	0.302364	0.184189	0.20066	0.380599	0.345648	0.40677	0.290121	0.228276	0.118	0.221002	0.331921	0.263705	0.286496	0.300697	0.399867	0.252891	0.39038
ENSG00000043591,6	ADRB1	3.40555	3.49225	5.47585	1.52751	0.916821	11.5776	5.24313	1.27748	0.706822	1.295	6.78319	3.55149	6.22583	5.99562	0.733685	1.52269	1.14789	2.40001	0.983767	1.82266	5.62517	5.74773	3.7556	0.924732	1.43052	9.46868	1.27712	2.71762
ENSG00000044012,4	GUCA2B	0	0	0	0	0.0550299	0.0449023	0	0	0	0	0.0502943	0	0	0	0.0288997	0	0	0	0	0.0376625	0.0513795	0	0.324871	0.133211	0	0.11295	0.0335369	0
ENSG00000044090,13	CUL7	1.53542	1.42361	1.32145	1.50523	1.28394	0.755899	1.10372	0.610666	1.27178	0.828201	1.21059	1.10755	0.806703	0.920094	1.42538	1.28157	1.42021	0.98679	1.15361	0.778624	0.993921	0.875804	0.411201	0.796686	1.21456	0.934036	1.09943	1.06283
ENSG00000044115,21	CTNNA1	1.83455	1.93978	1.72711	1.45379	1.55249	2.05616	1.33633	2.33034	1.46392	1.12504	2.23273	1.91765	2.42599	1.67658	1.59428	1.63498	1.58492	0.98995	1.5757	2.59858	1.34056	2.20753	2.26125	1.51732	2.0998	2.53413	1.6001	1.59953
ENSG00000044446,12	PHKA2	0.435845	0.387841	0.367753	0.336064	0.309233	0.219308	0.274771	0.132613	0.331982	0.314326	0.312998	0.376362	0.235666	0.24489	0.328591	0.353886	0.333	0.407854	0.257233	0.145378	0.295466	0.272306	0.0974937	0.174024	0.294888	0.324274	0.23425	0.393147
ENSG00000044459,15	CNTLN	0.00935059	0.00950939	0.0115385	0.015296	0.00863076	0.00293432	0.0151672	0.00191321	0.0224568	0.0158638	0.00690203	0.0105211	0.0048166	0.00919426	0.0101983	0.00545326	0.00806476	0.0168185	0.00891369	0.00270733	0.015445	0.0023208	0.00394271	0.00348209	0.00702865	0.00147623	0.010958	0.00301823
ENSG00000044524,11	EPHA3	0	0.000234198	0	0	0	0	0.000253247	0	0	0	0	0	0	0	0.000186047	0	0	0.000581342	0	0	0.00198459	0	0	0	0	0	0	0
ENSG00000044574,9	HSPA5	89.6004	115.326	97.1951	64.0915	85.214	104.778	86.5801	104.488	71.1625	39.7462	121.464	96.2846	137.396	112.25	67.0096	70.5102	61.6548	56.7307	99.5183	128.892	57.5369	68.8534	66.8284	91.1383	83.3242	82.7529	79.7803	58.1218
ENSG00000046604,14	DSG2	10.0602	5.06433	7.44206	8.75622	4.78694	3.29259	5.18518	1.38515	5.93013	5.54461	5.16698	6.39773	3.96067	2.88857	6.00519	6.92454	8.20493	5.16547	8.32424	3.41373	2.54419	4.54466	1.64875	5.42901	5.69261	4.06439	5.6851	5.23748
ENSG00000046647,14	GEMIN8	0.754451	0.662522	0.354964	0.620745	0.412325	0.313077	0.454409	0.205654	0.472408	0.457339	0.308801	0.523068	0.428632	0.36813	0.592472	0.5471	0.628856	0.352405	0.464555	0.293953	0.283383	0.362188	0.183529	0.485197	0.464175	0.348708	0.558409	0.40454
ENSG00000046651,16	OFD1	1.54078	1.59333	1.5471	1.25117	1.56585	1.44302	1.97533	1.50074	1.42733	1.53189	1.72013	1.69795	1.57719	1.68211	1.12869	1.23846	1.294	1.48378	1.3514	1.08218	1.31005	1.49797	1.22995	1.09627	1.01133	1.64898	1.32664	1.47742
ENSG00000046653,15	GPM6B	0.0644571	0.0659004	0.0432695	0.0521055	0.055381	0.0329232	0.0622117	0.0273591	0.0719732	0.038511	0.0383229	0.0530678	0.0292964	0.0387212	0.0581682	0.065385	0.0819829	0.0681594	0.0713099	0.0238246	0.0465366	0.0377829	0.0220186	0.029685	0.0518469	0.0492571	0.0511085	0.0664014
ENSG00000046774,10	MAGEC2	0	0	0	0	0	0	0	0	0	0	0	0	0	0	0	0	0	0	0	0	0	0	0	0	0	0	0	0
ENSG00000046889,19	PREX2	0.000403507	0	0	0	0	0	0.000332803	0	0	0	0	0	0	0	0	0	0	0.022919	0	0	0.0121708	0	0	0	0	0	0.000283724	0
ENSG00000047056,18	WDR37	0.330164	0.296686	0.24827	0.249903	0.258321	0.281688	0.260398	0.289746	0.23678	0.189229	0.294842	0.273525	0.248542	0.216526	0.2857	0.291535	0.342451	0.293018	0.294172	0.23627	0.320099	0.34648	0.390538	0.348681	0.271673	0.300533	0.291643	0.30806
ENSG00000047188,16	YTHDC2	0.806166	0.86859	0.706728	0.683845	0.75126	0.650151	0.752089	0.603418	0.750932	0.623334	0.842658	0.876064	0.593175	0.692513	0.552519	0.57331	0.601079	0.561699	0.660772	0.619888	0.583003	0.752434	0.490959	0.686889	0.596382	0.813262	0.604509	0.642584
ENSG00000047230,15	CTPS2	0.191445	0.156553	0.134744	0.165377	0.143362	0.0970485	0.126775	0.0925142	0.135086	0.13973	0.166936	0.152313	0.122154	0.0992939	0.162289	0.219813	0.181488	0.118499	0.12523	0.165709	0.144759	0.230272	0.205989	0.151669	0.148342	0.278996	0.182505	0.225049
ENSG00000047249,18	ATP6V1H	0.356617	0.413831	0.360502	0.346977	0.338906	0.420298	0.349696	0.476951	0.332392	0.307424	0.454666	0.369039	0.427875	0.373241	0.405492	0.46756	0.440808	0.272117	0.442166	0.568165	0.329004	0.50833	0.387212	0.407061	0.448028	0.554502	0.408027	0.379111
ENSG00000047315,17	POLR2B	2.85134	2.66067	2.85162	2.54991	2.78826	2.48784	2.72622	2.16797	3.07415	2.57012	2.3214	3.33969	2.38066	2.82211	2.5674	2.68449	2.78789	1.91901	2.60343	2.14958	1.48131	2.35864	1.36945	2.46873	2.85028	2.6296	2.50576	2.82884
ENSG00000047346,13	ATOSA	1.15083	1.55761	1.03827	0.821668	1.50745	2.54429	1.56621	4.99389	0.889136	1.05072	2.59314	1.43891	2.40219	1.89914	0.961917	0.955076	0.863917	0.76244	1.185	2.86685	1.54434	1.56921	3.55187	1.08848	1.41973	1.1797	1.74299	0.70481
ENSG00000047365,13	ARAP2	0.433517	0.61662	0.466293	0.412878	0.586603	0.658046	0.668375	0.770678	0.623471	0.506778	0.615518	0.547677	0.643505	0.607757	0.357917	0.391124	0.373291	0.421782	0.466504	0.463684	0.475362	0.483181	0.736036	0.501334	0.457678	0.41206	0.954592	0.414349
ENSG00000047410,14	TPR	2.72393	2.52687	2.46703	2.56399	2.47985	1.75637	2.31921	1.85168	2.54113	1.78526	2.44632	2.83248	1.91789	1.88565	2.17707	1.80799	1.93853	2.81491	2.06183	1.62773	2.29794	1.76484	0.980184	1.58475	2.27349	1.97871	2.16026	2.01554
ENSG00000047457,14	CP	34.5389	35.3557	26.2148	47.0396	27.5	10.7148	26.5539	6.49795	37.5512	19.5147	22.1744	37.7649	16.6667	27.0041	34.8386	33.0402	23.1862	14.9752	21.9538	22.2991	5.33488	11.577	2.98851	19.9544	29.8147	12.0609	30.0637	27.756
ENSG00000047578,14	KATNIP	0.444068	0.634362	0.274435	0.23288	0.331963	0.280745	0.344422	0.263689	0.198166	0.279222	0.457728	0.477464	0.291966	0.524562	0.388017	0.426488	0.424733	0.418963	0.293064	0.403509	0.29649	0.408386	0.313503	0.285999	0.401537	0.404557	0.2852	0.561906
ENSG00000047579,20	DTNBP1	0.101669	0.0900543	0.104165	0.110977	0.108789	0.0802768	0.0730343	0.0742343	0.0948104	0.115839	0.0855937	0.114081	0.0894379	0.066339	0.114761	0.120499	0.130947	0.100127	0.0952133	0.0602115	0.151917	0.0921859	0.134032	0.0956062	0.10006	0.0919052	0.0951252	0.146222
ENSG00000047597,7	XK	0.0198523	0.00189276	0.0125271	0.0216064	0.00572624	0.00934479	0.014327	0.00571211	0.00662196	0.0239538	0.00523347	0.0102153	0.00225576	0.00209147	0	0.00217084	0.00664227	0.0117458	0.00645159	0	0.0187124	0.00184774	0.0048293	0.0017327	0.00164587	0.00195887	0.00872438	0
ENSG00000047617,18	ANO2	0.00166512	0.0105837	0.00210143	0.00263599	0.00320194	0.00653166	0.00526451	0.00638809	0.0032091	0.00414004	0.007316	0.00388422	0.00882949	0.00187118	0.00638987	0.0109248	0.00767593	0.0173393	0.00264553	0.0157782	0.0215247	0.0247968	0.0807419	0.0230592	0.0110438	0.0210305	0.0206845	0.0270977
ENSG00000047621,12	C12orf4	0.337459	0.331673	0.447796	0.41411	0.629755	0.364603	0.808833	0.338863	0.638615	0.759206	0.382115	0.495994	0.343815	0.698629	0.402084	0.283321	0.337463	0.330178	0.429838	0.370199	0.229337	0.345708	0.345994	0.506043	0.357509	0.346834	0.410865	0.352732
ENSG00000047634,15	SCML1	0.367142	0.375044	0.364056	0.404772	0.446291	0.308607	0.448808	0.246489	0.472364	0.701888	0.297272	0.340054	0.33374	0.320483	0.198624	0.131912	0.269079	0.527544	0.21022	0.207079	0.310749	0.219674	0.165865	0.114443	0.165236	0.20701	0.313473	0.290979
ENSG00000047644,20	WWC3	0.598905	0.627855	0.529347	0.611409	0.612967	0.658499	0.583507	0.611113	0.438529	0.365469	0.691592	0.623495	0.644726	0.461263	0.475043	0.586201	0.47481	0.662154	0.586885	0.677407	0.505201	0.687135	0.685807	0.588431	0.587865	0.585157	0.648883	0.603937
ENSG00000047648,23	ARHGAP6	0.0408993	0.0100785	0.0291168	0.0177637	0.0254092	0.00730588	0.0107253	0.00144837	0.0360068	0.0320252	0.0159241	0.0347087	0.0123928	0.0199752	0.0665928	0.0405492	0.0432284	0.0274002	0.0259922	0.00298115	0.0103932	0.0185844	0.000612261	0.00410055	0.0331081	0.0150663	0.022859	0.0267419
ENSG00000047662,5	FAM184B	0.0664375	0.109986	0.0622493	0.0746981	0.10627	0.0597034	0.0703631	0.0486592	0.0893157	0.068901	0.0923482	0.0907494	0.0446085	0.0591758	0.0745646	0.0567986	0.0788119	0.0771876	0.0516872	0.0286155	0.11142	0.0657714	0.0257118	0.0384819	0.0746091	0.0661513	0.0573322	0.0859018
ENSG00000047849,22	MAP4	0.468974	0.471302	0.386057	0.496344	0.397615	0.158816	0.29815	0.125369	0.391429	0.255467	0.298342	0.416267	0.279532	0.23683	0.479831	0.435136	0.40295	0.460841	0.312856	0.205523	0.556599	0.364629	0.254666	0.29582	0.399596	0.370198	0.368731	0.39478
ENSG00000047932,14	GOPC	1.08264	1.13284	1.18095	1.14978	1.23029	0.960337	1.07467	0.847392	1.11061	1.24366	1.19613	1.27655	0.848146	1.09588	1.1653	0.985171	1.41254	0.775109	1.29891	1.11696	0.630017	1.36718	0.719955	1.03895	1.09513	1.12732	1.03668	1.34999
ENSG00000047936,11	ROS1	0.000829744	0	0	0.00065677	0	0	0	0	0	0	0	0	0	0	0	0	0	0	0	0	0	0	0	0	0	0	0	0
ENSG00000048028,12	USP28	0.284159	0.229156	0.300093	0.340897	0.276627	0.157445	0.213617	0.0817614	0.276456	0.232474	0.280914	0.311933	0.211219	0.205814	0.270821	0.253761	0.254855	0.238179	0.2578	0.168288	0.279004	0.188442	0.100807	0.205644	0.241474	0.274545	0.226862	0.244832
ENSG00000048052,25	HDAC9	0.0187163	0.0963842	0.0123651	0.0126272	0.056377	0.158463	0.0807062	0.16375	0.00770952	0.0353834	0.0939115	0.020063	0.0955723	0.101421	0.0175816	0.0231859	0.017932	0.013556	0.0635728	0.312742	0.0576439	0.0453623	0.183707	0.0702535	0.0533197	0.0243923	0.0740153	0.018347
ENSG00000048140,18	TSPAN17	5.10516	6.36704	5.72146	4.59477	6.18583	4.99173	5.95014	3.37264	5.97874	6.53827	4.25053	5.55815	4.35401	4.7014	6.40758	6.24204	4.05374	2.36977	7.02919	5.1519	2.42061	4.14619	4.84289	6.55806	5.48424	3.88986	4.65686	4.76386
ENSG00000048162,22	NOP16	4.80104	3.8908	4.00053	4.16559	4.10122	3.3899	4.3215	2.33777	3.98309	4.80045	2.65301	4.42781	2.81158	3.96856	3.79015	4.60379	4.79848	3.29946	4.12065	2.44234	2.66052	3.64358	3.41389	4.72218	4.14874	2.93348	3.8465	5.47611
ENSG00000048342,18	CC2D2A	0.136224	0.0612763	0.110939	0.0877814	0.0906759	0.0213743	0.106593	0.0221105	0.100199	0.118774	0.0488029	0.0963374	0.0341328	0.0434223	0.0523817	0.0542371	0.0615506	0.137224	0.040108	0.0124117	0.119466	0.0292592	0.00679757	0.0182917	0.0469126	0.0613486	0.0528048	0.0634198
ENSG00000048392,13	RRM2B	2.50278	3.18669	3.00696	3.76396	3.59991	3.12589	3.40736	1.30583	3.70739	3.16261	2.3154	3.51117	1.96263	3.37781	2.52747	2.94551	3.95695	1.93017	4.60683	2.11859	1.28333	2.79782	0.948151	4.90007	2.32173	2.43135	2.28776	2.62015
ENSG00000048405,11	ZNF800	0.726691	0.719115	0.830736	0.672493	0.815059	0.68286	0.893467	0.673654	0.798978	0.712367	0.636671	0.792899	0.632337	0.62271	0.697304	0.667613	0.753222	0.827305	0.694142	0.521563	0.579111	0.861925	0.757049	0.637554	0.72386	0.811404	0.807294	0.836019
ENSG00000048462,11	TNFRSF17	0	0.184072	0.0676815	0.159185	0.232034	0.113599	0.0995221	0.0308615	0.0357773	0.0352958	0	0.132459	0.0365625	0.0338995	0.121856	0	0	0.647298	0	0.0952825	0.389956	0.089847	0	0	0.080031	0	0	0.0324575
ENSG00000048471,14	SNX29	0.0931417	0.111114	0.0738315	0.0738771	0.0979168	0.0650403	0.0739641	0.062016	0.0830207	0.0589367	0.112015	0.0979147	0.0594773	0.078501	0.112406	0.111446	0.122767	0.0901773	0.0978955	0.0659506	0.0932873	0.0808162	0.0604833	0.0787407	0.0858992	0.106336	0.073205	0.0837029
ENSG00000048540,16	LMO3	0.00554429	0.00281923	0.0015549	0.00438849	0	0.00173986	0	0.00141801	0.00821941	0	0	0.00152155	0.00167996	0	0.00559899	0	0	0.0384894	0.00320318	0	0.00995419	0	0	0.00129041	0	0.00145885	0.00259896	0.00298269
ENSG00000048544,6	MRPS10	5.49226	7.73565	5.07602	4.87425	8.24506	6.1205	6.64041	7.04747	6.11596	8.68992	5.27597	5.72933	5.76794	6.4174	7.33013	8.94498	9.05821	4.45091	8.41957	11.7869	5.21052	10.7427	8.77547	10.8002	7.32684	8.87621	8.67454	8.77175
ENSG00000048545,18	GUCA1A	0.0144193	0	0	0	0	0	0	0	0	0	0	0	0	0	0	0.012614	0	0.0136502	0	0	0	0	0	0	0	0	0	0.0116359
ENSG00000048649,14	RSF1	0.774916	0.673936	0.774674	0.793309	0.721694	0.554552	0.659179	0.598419	0.665124	0.631708	0.752308	0.851636	0.642031	0.694079	0.644962	0.667265	0.647391	0.642898	0.676509	0.49167	0.498242	0.652584	0.548132	0.541075	0.70551	0.617344	0.670039	0.711281
ENSG00000048707,15	VPS13D	1.33213	1.04188	1.01616	0.949212	0.976666	0.672163	0.833032	0.616028	0.929594	0.71778	1.05773	1.09071	0.695354	0.675294	1.15874	0.960603	0.912071	1.01712	0.851612	0.564109	0.842478	0.915089	0.706638	0.654547	1.12639	1.16293	0.818846	1.11611
ENSG00000048740,19	CELF2	0.0399494	0.0537721	0.0260624	0.0510675	0.0364796	0.0253413	0.0343589	0.00934327	0.0247034	0.0294327	0.0477578	0.0545244	0.0250514	0.0349302	0.0299016	0.0691479	0.0438401	0.34704	0.029622	0.0377874	0.10425	0.036268	0.0214111	0.0323691	0.0289051	0.0532893	0.0434121	0.0403401
ENSG00000048828,18	FAM120A	2.88119	2.77247	2.3277	2.55419	2.38505	2.18642	2.18984	2.28471	2.09173	1.80431	2.39069	2.56901	2.4665	2.2877	2.82781	2.68222	2.73386	1.99116	2.36798	2.39652	1.68339	2.33688	2.05938	2.20051	2.77543	2.36557	2.44845	2.49693
ENSG00000048991,18	R3HDM1	0.168502	0.143909	0.148259	0.156387	0.154709	0.0876951	0.127232	0.0487108	0.187353	0.108816	0.116995	0.153383	0.0949233	0.101511	0.160697	0.174914	0.158283	0.176364	0.139856	0.064654	0.14892	0.126791	0.151259	0.11724	0.127105	0.0964802	0.123905	0.148423
ENSG00000049089,15	COL9A2	3.26564	2.2225	1.20624	2.60587	1.60821	0.437412	3.31203	0.504189	2.23763	2.02113	2.03674	2.71594	1.46616	2.15375	2.46937	2.29355	1.82402	1.40749	1.57033	1.09542	1.15117	0.746278	0.63294	1.78893	1.75651	0.728287	2.48757	1.56936
ENSG00000049130,16	KITLG	0.430939	0.29682	0.741624	0.851723	0.473099	0.119251	0.323117	0.119235	1.9468	0.555783	0.297438	0.489186	0.195866	0.236631	0.705009	0.680859	1.0964	0.777582	0.55566	0.206235	0.341837	0.32282	0.135963	0.558028	0.257237	0.495829	0.468292	0.703933
ENSG00000049167,16	ERCC8	0.242801	0.209737	0.225202	0.262808	0.248073	0.145962	0.285909	0.109983	0.338269	0.318314	0.205132	0.302258	0.120992	0.213265	0.266762	0.244391	0.383677	0.17308	0.248442	0.108568	0.157563	0.206927	0.122398	0.182809	0.201782	0.199744	0.220091	0.260848
ENSG00000049192,15	ADAMTS6	0	0	0	0	0	0	0	0	0	0	0	0	0	0	0	0	0	0.000326728	0	0	0.00148718	0	0.000671672	0.000240988	0	0	0	0.000278513
ENSG00000049239,13	H6PD	9.30923	6.35447	7.92496	8.68545	7.22822	5.063	5.87266	6.99562	7.75463	4.38263	5.34266	6.90567	6.74982	4.62804	7.63392	6.9139	5.66544	2.9713	5.53551	3.45942	3.04913	3.03493	0.991519	3.89783	6.28696	3.86789	7.05878	4.7941
ENSG00000049245,13	VAMP3	12.4671	12.3644	12.4458	13.4238	12.0282	8.88545	14.1654	9.04352	11.9169	13.9565	12.6798	12.459	11.9206	12.6682	14.7506	13.3276	14.3724	9.45024	16.2701	16.6076	9.98389	14.3763	12.8044	16.2852	14.0772	12.0978	16.1284	15.8459
ENSG00000049246,15	PER3	2.34193	2.0254	1.93384	2.17512	0.86727	0.3805	2.38798	0.344893	1.73707	1.94904	1.44985	1.19263	1.01121	1.13812	2.73962	2.25854	1.52502	2.25455	1.67274	1.33626	1.74969	2.29505	1.25702	2.02029	2.10694	2.41966	2.09425	2.65797
ENSG00000049247,14	UTS2	2.23814	1.77439	1.68827	2.05082	0.686918	0.28025	2.06421	0.211489	1.52009	1.91566	1.29049	1.08926	0.861914	1.23587	2.25131	1.96757	1.33785	1.80564	1.79629	1.24497	1.16394	2.33968	1.19083	1.88608	1.85007	2.18449	1.85282	2.43778
ENSG00000049249,10	TNFRSF9	0	0.00964027	0.00708926	0.00333474	0	0	0	0	0.0187374	0.00369704	0.00444255	0	0	0.00355078	0.00255274	0	0	0.0797657	0.0255574	0.00332677	0.576378	0	0.00409946	0	0	0	0.0266612	0
ENSG00000049283,19	EPN3	5.79698	5.01587	7.00129	4.12801	6.37674	6.40617	4.42991	5.43635	4.73133	6.83739	6.58388	5.97013	5.2318	6.00652	7.10054	7.73403	6.5626	3.55033	7.00443	5.22561	3.95051	6.47461	5.89345	8.26942	8.14442	8.24173	5.06958	8.45886
ENSG00000049323,16	LTBP1	0.0104181	0.0275211	0.0032068	0.00744172	0.00234538	0.00358826	0.0123649	0.00428925	0.00565052	0.00200681	0.0101818	0.00690362	0.0207883	0.00642473	0.0192454	0.0286748	0.0226714	0.0173192	0.0110103	0.0154498	0.0344893	0.0601659	0.0398073	0.0218228	0.0180327	0.0204592	0.0226909	0.0280916
ENSG00000049449,10	RCN1	2.95944	2.80213	2.71449	3.83995	2.03784	1.29329	2.40203	1.09621	3.12818	1.94947	1.99492	2.68211	1.96948	1.94512	2.48286	2.57518	2.64049	1.76864	2.46945	1.73563	1.13314	1.87042	0.66454	2.08831	2.62927	1.85898	2.19683	2.22979
ENSG00000049540,19	ELN	0.0109209	0	0.00459416	0.0194495	0	0	0	0.00209485	0	0.0095834	0.00575795	0	0.00744548	0.00230107	0.00165429	0	0.00487196	0.0801222	0	0.0021559	0.0558808	0	0	0	0.00181081	0	0.00575922	0
ENSG00000049541,11	RFC2	0.646091	0.576841	0.56466	0.650155	0.606755	0.485658	0.508096	0.438091	0.619248	0.593334	0.51229	0.717487	0.468938	0.422119	0.697985	0.736075	0.688177	0.47413	0.616337	0.474586	0.544925	0.652624	0.433738	0.622482	0.617863	0.494196	0.588119	0.590079
ENSG00000049618,25	ARID1B	0.619989	0.505369	0.563911	0.463525	0.531306	0.438257	0.513752	0.357795	0.476898	0.377406	0.530489	0.553339	0.454184	0.39948	0.471021	0.460456	0.425262	0.34554	0.486175	0.313708	0.385225	0.368486	0.294433	0.368444	0.484886	0.393779	0.446543	0.410448
ENSG00000049656,14	CLPTM1L	2.08981	2.72932	2.00591	2.02359	2.25592	2.2841	2.0635	2.27777	1.91125	2.23238	2.38103	2.39215	2.48449	2.14052	2.95799	2.93168	2.92256	1.90271	2.71112	2.78575	2.39164	2.70824	3.64554	3.01819	2.67451	2.81469	2.63139	2.96561
ENSG00000049759,20	NEDD4L	0.250704	0.494378	0.187103	0.195129	0.200882	0.376604	0.240486	0.338052	0.170901	0.155045	0.27726	0.251715	0.375048	0.177392	0.251748	0.304621	0.177742	0.307404	0.174034	0.348411	0.499227	0.80804	0.835183	0.336395	0.233943	0.875437	0.383113	0.376051
ENSG00000049768,18	FOXP3	0.0800628	0.0916003	0.0875693	0.0316862	0.166274	0.165822	0.0528272	0.0982893	0.0997021	0.0772832	0.126637	0.0725077	0.131002	0.128208	0.130981	0.105058	0.085721	0.0985298	0.180397	0.12012	0.577852	0.274226	0.171391	0.262743	0.106203	0.233839	0.151999	0.148598
ENSG00000049769,14	PPP1R3F	0.286859	0.232646	0.235239	0.189694	0.335159	0.331591	0.272533	0.161594	0.322989	0.312269	0.33312	0.331837	0.194745	0.25707	0.270621	0.247768	0.385535	0.154685	0.35244	0.192108	0.32075	0.359595	0.15193	0.349883	0.228792	0.2809	0.20681	0.334041
ENSG00000049860,14	HEXB	1.23727	0.770683	1.04918	1.18535	1.01485	0.940759	1.00326	0.922643	1.15379	1.23963	0.846799	1.14126	0.846378	0.914935	1.1005	1.17246	1.3647	0.778656	1.51006	0.80666	0.934036	1.08501	0.598578	0.950399	0.918465	1.21288	1.01873	1.29493
ENSG00000049883,15	PTCD2	0.260975	0.231927	0.19137	0.289957	0.259669	0.144259	0.244867	0.104714	0.298158	0.216407	0.204502	0.238516	0.15888	0.223989	0.252427	0.249246	0.307617	0.129194	0.205416	0.126671	0.172806	0.197886	0.069892	0.148787	0.209615	0.260817	0.193604	0.262763
ENSG00000050030,16	NEXMIF	0.00298505	0.011384	0.00301377	0.00330787	0.00206644	0.00112409	0.0019696	0	0.00955871	0.00209557	0.00251815	0.0024576	0.00488425	0.000503167	0.0112139	0.0057449	0.00372868	0.0141291	0.00310426	0.000942847	0.0102899	0.00533437	0.00290459	0.00208427	0.00989912	0.00706899	0.00503741	0.00722646
ENSG00000050130,18	JKAMP	2.31985	1.7025	1.90567	2.00553	2.02483	1.69865	2.49234	1.95671	1.99033	2.98863	1.76384	2.07249	1.62023	2.2464	1.74459	1.71755	1.92793	1.09546	2.31459	2.02239	0.856639	1.72327	1.06195	2.07549	1.68049	1.63642	1.59648	1.58436
ENSG00000050165,19	DKK3	0.309153	0.312766	0.382935	0.348365	0.289812	0.236476	0.366537	0.16967	0.345649	0.333462	0.362219	0.348207	0.357138	0.271415	0.327813	0.373743	0.363949	0.741818	0.347919	0.296674	0.395474	0.42522	0.30291	0.373261	0.358828	1.4117	0.360789	0.433116
ENSG00000050327,15	ARHGEF5	1.25225	1.61267	1.22155	1.22104	1.66468	2.05029	1.10767	2.0087	1.08967	1.30991	1.82762	1.83411	1.43116	1.08601	1.03918	1.69481	1.66785	1.42169	1.63963	1.70896	1.11437	1.80404	2.27366	1.37492	2.03726	1.72272	1.42286	1.9588
ENSG00000050344,9	NFE2L3	0.35874	0.464408	0.426434	0.390763	0.345553	0.09915	0.445178	0.232325	0.50646	0.355238	0.27417	0.335997	0.230366	0.199718	0.0937271	0.0834948	0.129206	1.13409	0.0798614	0.0649715	0.350994	0.0906725	0.0832646	0.0551527	0.122241	0.194849	0.245303	0.172631
ENSG00000050393,12	MCUR1	1.09608	1.03955	1.1536	1.00406	1.49671	1.2715	1.24261	1.09929	1.35107	1.17799	1.07355	1.16603	1.10085	1.01721	1.06212	1.37902	1.56399	0.497434	1.32343	0.969244	0.96405	1.70869	2.19699	1.88321	1.03737	1.32214	1.6944	1.81206
ENSG00000050405,14	LIMA1	3.65798	1.42557	3.06867	2.67574	3.66259	3.01265	4.34637	3.24815	3.50443	3.46476	2.98948	3.47476	2.93997	4.10316	2.71962	2.30452	2.2352	1.5157	2.7353	3.54677	1.16479	1.77157	1.79371	2.22248	3.23462	1.81324	2.6539	2.12581
ENSG00000050426,16	LETMD1	2.11295	2.08315	1.39735	1.60674	1.91622	1.42458	2.13083	1.85486	2.19134	2.08898	2.09186	2.43088	1.71103	1.60974	1.9903	1.71926	2.12397	1.5373	1.67918	1.6029	1.75929	1.5252	1.83154	1.78458	1.53604	1.68976	1.8101	2.09225
ENSG00000050438,17	SLC4A8	0.0110885	0.0014096	0.00155489	0.00950832	0.0031984	0	0.00457277	0.000709001	0.00821934	0.00162175	0.00194877	0.000760768	0.000839973	0.000778794	0.00279947	0.00242505	0	0.00787277	0.00400394	0.000729662	0.0109495	0	0.00179827	0.0006452	0.0018386	0.000729418	0.0103958	0
ENSG00000050555,19	LAMC3	0	0	0.00113424	0.00426831	0	0.00126916	0	0	0.00239829	0	0	0	0	0	0	0	0	0.00893343	0	0.00212905	0.00290448	0.0010038	0.00524712	0	0.00178827	0	0	0.00108788
ENSG00000050628,21	PTGER3	0	0.000897458	0.000494979	0	0.00067878	0	0.000485228	0.000902807	0	0.000516263	0.00248147	0.000484362	0.00106958	0.00247919	0.000356471	0	0.00052491	0.00389853	0	0	0	0.000438056	0.000572457	0	0.000390197	0.000464402	0	0
ENSG00000050730,16	TNIP3	0	0	0	0.00663292	0.00414361	0	0.0108609	0	0.0127781	0.00210102	0.00378703	0	0.00108821	0.00908054	0.00145072	0.00209448	0	0.00793285	0.00414977	0.00283589	0.015475	0	0	0.00250762	0.00158797	0	0.00505049	0
ENSG00000050748,18	MAPK9	0.883565	0.813772	0.823801	0.847582	0.735882	0.692264	0.89605	0.900933	0.83104	0.75995	0.697237	0.90248	0.64538	0.706871	1.04001	0.8156	0.84403	0.485612	0.894174	0.830155	0.61773	0.759562	1.00779	0.811689	1.06208	0.606627	0.748821	0.849938
ENSG00000050767,18	COL23A1	0.00130335	0	0.000274145	0.00103165	0.000375943	0	0	0	0.000289833	0	0.000343591	0	0.000296194	0.000274621	0.000197432	0	0	0.000925373	0	0	0.00105301	0	0.000317056	0	0	0.000257209	0.000229112	0.000262939
ENSG00000050820,17	BCAR1	1.66696	1.94897	1.60632	1.33543	1.88003	1.41185	1.22026	1.19494	1.75725	1.34133	1.49624	1.58136	1.57298	1.21777	1.72651	1.5516	1.62369	1.17944	1.29965	1.19332	0.947563	1.1639	1.09445	1.67139	1.49391	1.48205	1.57363	1.55928
ENSG00000051009,11	FHIP1B	1.45668	1.68912	1.43675	1.04784	1.37407	1.24628	1.6195	1.08748	1.13813	1.27396	1.38037	1.42213	1.0289	1.08669	1.14802	1.32166	1.22066	1.4442	1.04488	0.963728	1.68582	1.19457	0.828425	1.14081	1.16524	1.64711	1.22842	1.30654
ENSG00000051108,15	HERPUD1	8.43273	6.70081	8.06826	6.49593	7.0807	5.3266	8.02858	6.19289	8.40134	6.50372	5.96624	6.01999	6.53172	6.25404	7.76016	6.4993	6.33847	11.722	6.10168	7.77221	10.0479	6.37992	3.72015	5.81862	7.25349	8.78273	7.92497	6.38916
ENSG00000051128,19	HOMER3	0.581597	0.450878	0.962613	0.799959	0.869039	1.19381	0.707736	0.629139	0.890487	1.2299	1.08582	1.16176	1.10937	0.819641	0.762572	0.825727	0.586972	0.514471	0.47097	0.549598	1.04762	1.13588	2.08742	1.0585	0.986489	0.767675	0.905047	1.11561
ENSG00000051180,17	RAD51	0.0520377	0.0560345	0.0206033	0.029075	0.0494444	0.0316994	0.0403948	0.0422764	0.0408419	0.0483508	0.0451895	0.0504034	0.0389557	0.0335385	0.0408044	0.0321336	0.0218492	0.0434664	0.0318329	0.0435083	0.0659494	0.0387471	0.0625493	0.0341973	0.018272	0.0265795	0.0279806	0.0444626
ENSG00000051341,15	POLQ	0.00301142	0.00153128	0.00506734	0.00158909	0.00926532	0.00378007	0.00248375	0.00385102	0.00803598	0.00616609	0.0010585	0.00165288	0	0.00169204	0.00121645	0	0.0134344	0.00285079	0.00173983	0.0126824	0.00324402	0.000747431	0	0.00140179	0.00266309	0.00554668	0.00282329	0
ENSG00000051382,9	PIK3CB	0.305421	0.244026	0.284044	0.318672	0.272298	0.139608	0.230565	0.115235	0.272794	0.205442	0.276148	0.295095	0.182412	0.244649	0.288679	0.282087	0.279261	0.277182	0.273432	0.187856	0.183539	0.182308	0.0859638	0.218984	0.263257	0.220669	0.23561	0.245954
ENSG00000051523,12	CYBA	14.4019	12.1193	13.1702	15.1761	10.9078	7.05648	12.5099	4.57605	14.9586	13.646	10.9784	15.4216	9.46398	16.544	15.9984	13.3846	13.6644	13.2015	12.1491	8.79088	10.6125	6.15126	3.98345	10.3335	12.0035	6.91644	10.955	9.38773
ENSG00000051596,10	THOC3	0.0777733	0.0825983	0.0563236	0.130133	0.127216	0.0954619	0.0836329	0.0558973	0.120845	0.169325	0.105887	0.111041	0.0581688	0.112843	0.147935	0.13435	0.232769	0.156569	0.0938473	0.122826	0.0795382	0.181792	0.103457	0.142291	0.182172	0.197389	0.0920661	0.0993039
ENSG00000051620,11	HEBP2	12.1358	13.7953	16.6425	12.8631	17.641	19.15	19.4191	21.7569	12.1318	21.5693	17.0193	17.1477	15.5339	21.6713	18.0249	15.1485	15.7416	7.62786	15.8343	21.9142	10.4585	16.8616	22.8861	18.2936	16.2942	11.3498	14.03	17.3393
ENSG00000051825,15	MPHOSPH9	0.116631	0.119568	0.118175	0.131031	0.137459	0.0531291	0.127225	0.0356031	0.185176	0.141965	0.13092	0.147648	0.0718199	0.136349	0.224924	0.183213	0.198052	0.175706	0.158675	0.0544657	0.131043	0.143804	0.0634552	0.0936951	0.143065	0.0930557	0.12169	0.120429
ENSG00000052126,17	PLEKHA5	0.320656	0.266616	0.341936	0.319475	0.330171	0.187356	0.318286	0.151625	0.252058	0.321057	0.321416	0.347264	0.213528	0.285572	0.285507	0.238922	0.349721	0.218839	0.25769	0.168189	0.175723	0.210996	0.154646	0.178008	0.273261	0.172179	0.211703	0.235815
ENSG00000052344,16	PRSS8	50.0405	59.304	45.3681	43.0419	49.2712	77.5334	51.5628	95.9573	35.6517	42.2909	75.1273	49.9938	81.0945	61.017	50.4693	52.746	46.7019	24.8896	60.3502	72.8971	42.0803	62.9572	77.7402	43.9509	58.4408	55.1829	57.9464	46.4736
ENSG00000052723,12	SIKE1	4.86368	5.08715	5.24026	4.69444	5.93122	5.67041	5.81406	5.6056	5.20244	5.78974	5.31261	5.96419	4.5611	5.9585	5.58934	5.5204	6.63743	4.05057	6.39354	5.09644	2.95127	6.074	4.12354	4.87906	6.13178	5.18384	4.76185	5.83752
ENSG00000052749,14	RRP12	0.290294	0.291869	0.320564	0.204972	0.178884	0.0978261	0.164606	0.105041	0.198063	0.17224	0.173926	0.215915	0.142437	0.10843	0.234859	0.23952	0.281082	0.402845	0.190109	0.115916	0.310938	0.173167	0.158889	0.196935	0.202382	0.279929	0.230793	0.220946
ENSG00000052795,13	FNIP2	0.173701	0.206303	0.186507	0.18463	0.178461	0.15029	0.174646	0.13899	0.237646	0.200334	0.143043	0.151181	0.133837	0.110147	0.22002	0.295224	0.285607	0.371155	0.210028	0.0934005	1.14943	0.401561	0.335624	0.377137	0.162387	0.602003	0.352452	0.343083
ENSG00000052802,13	MSMO1	2.38922	2.45055	3.48972	2.00861	4.15204	3.42982	3.56784	5.60779	2.13841	4.28438	2.19078	2.79786	2.21232	3.32692	2.16701	2.07062	2.88644	2.10022	2.66854	11.6479	2.71763	4.49171	6.88783	1.84957	2.24901	4.18199	2.92168	2.7064
ENSG00000052841,16	TTC17	0.813331	0.645508	0.72271	0.621025	0.693556	0.577059	0.561338	0.559185	0.701649	0.539372	0.619608	0.711383	0.498013	0.51162	0.609612	0.627187	0.587632	0.681107	0.590545	0.514059	0.489988	0.532578	0.395705	0.534249	0.653832	0.644695	0.561783	0.634495
ENSG00000052850,8	ALX4	0.0069413	0.00529439	0.00389339	0.00366285	0.00266956	0.00871303	0.00572502	0.00177531	0.00617428	0.00812159	0.014639	0.00380987	0.00420652	0.00390014	0.00841173	0.00202408	0.00619322	0.0262842	0.00200514	0	0.0299097	0.00516847	0	0	0.0015346	0.00365287	0	0.00373424
ENSG00000053108,18	FSTL4	0.00359282	0.00252958	0.00139515	0.00328135	0.00223208	0.00208148	0.00319122	0.00106027	0.00319581	0.00072757	0.00291428	0.00364059	0.00075368	0.00186343	0.00485629	0.0038683	0.00764414	0.00392443	0.00215556	0	0.00327488	0.00226363	0.00107569	0.00289458	0.00146642	0.00523586	0.0013603	0.0118201
ENSG00000053254,16	FOXN3	0.687249	0.749376	0.681374	0.486526	0.871309	0.843246	0.662961	0.580153	0.570747	0.715368	0.818408	0.795666	0.816751	0.752558	0.693982	0.689331	0.850028	0.494	0.665743	0.537169	0.592715	0.930075	0.850509	0.746273	0.80439	0.666279	0.569937	0.953531
ENSG00000053328,9	METTL24	0.0341736	0.00536642	0.00591954	0.00238672	0.0266722	0.0160861	0.00746089	0.00771201	0.0169868	0.0255783	0.0148382	0.0124126	0.00822296	0.0135539	0.0115712	0.00439633	0.00717426	0.00951493	0.0104525	0.00317469	0.00324821	0.00224519	0.00195603	0.0161414	0.0079996	0.00714068	0.0162549	0.0089219
ENSG00000053371,13	AKR7A2	3.38797	2.73425	2.9451	3.89457	3.14662	1.81315	2.78273	1.54246	2.37587	2.6523	2.01605	3.1134	1.64849	2.08529	3.54348	4.15669	3.7127	1.84983	2.71677	2.17575	1.77182	2.58548	1.14904	3.11161	2.55475	2.82975	3.08405	3.63016
ENSG00000053372,5	MRTO4	1.89262	1.39089	1.60399	1.55275	1.4664	1.20953	1.69772	0.773789	1.89239	2.18212	0.903182	1.74019	1.00463	1.16433	1.72435	1.76443	2.24332	1.19009	1.6282	0.927241	1.20542	1.6664	0.685564	1.6784	1.47518	1.37404	1.38907	1.93975
ENSG00000053438,11	NNAT	0.925507	1.6942	1.01228	0.622684	0.90765	0.566347	1.06867	0.781138	1.15253	1.50249	1.3663	1.29536	0.757174	0.780029	0.897251	0.445298	0.66061	1.62086	0.401029	0.328868	1.84443	0.826954	0.540337	0.323111	0.828683	1.60726	0.74838	0.933561
ENSG00000053501,14	USE1	1.71824	1.42793	1.44565	1.13676	1.83452	1.37618	1.56523	0.885479	1.59681	1.4628	1.59552	1.54132	1.07236	1.46977	1.52283	2.04155	1.53306	0.9711	1.04456	0.810029	2.15485	1.14573	1.14789	1.66531	1.44579	1.07293	1.40653	1.71768
ENSG00000053524,13	MCF2L2	0.0619141	0.0545702	0.15396	0.0526372	0.047094	0.0755585	0.101374	0.0738977	0.0265164	0.0547339	0.0880171	0.0600362	0.0758754	0.0622319	0.0477968	0.0489468	0.0458299	0.323449	0.043322	0.0485278	0.163035	0.0645414	0.0758645	0.046433	0.0605319	0.0579243	0.0512741	0.0621753
ENSG00000053702,15	NRIP2	0.507477	0.430079	0.303621	0.303495	0.429375	0.138018	0.353446	0.199016	0.381182	0.445326	0.2854	0.3621	0.174271	0.237615	0.362154	0.256499	0.392413	0.480407	0.234553	0.0979549	0.328003	0.226719	0.109733	0.141736	0.269266	0.293767	0.261675	0.436815
ENSG00000053747,17	LAMA3	0.0340538	0.00920602	0.0217605	0.0228603	0.00994692	0.00324652	0.00462188	0.00132298	0.0195549	0.00567403	0.00318183	0.0131311	0.00509397	0.00399634	0.0114923	0.00603347	0.0111535	0.0371342	0.00448277	0.00238269	0.0134663	0.0038516	0.00167777	0.00240786	0.0105783	0.00544432	0.0109115	0.0062613
ENSG00000053770,12	AP5M1	2.56451	2.29137	2.29069	2.43893	2.38044	1.90967	2.67813	1.67477	2.92602	2.75128	1.8218	2.74637	1.97363	2.1419	2.35069	2.27379	2.6907	2.23058	2.24249	1.84538	1.65755	2.95187	1.85372	2.30225	2.01039	2.48404	2.31029	2.68252
ENSG00000053900,11	ANAPC4	0.688805	0.608332	0.724996	0.558456	0.620978	0.367551	0.703813	0.284581	0.714394	0.731699	0.629293	0.736996	0.324476	0.540578	0.427498	0.497666	0.53495	0.628304	0.439842	0.28847	0.414562	0.479659	0.0949733	0.342701	0.443901	0.400641	0.443152	0.515333
ENSG00000053918,19	KCNQ1	0.293988	0.20732	0.21601	0.406214	0.156148	0.0891339	0.229108	0.0933702	0.22559	0.142963	0.205371	0.314373	0.138531	0.194339	0.304238	0.409897	0.262558	0.155033	0.243193	0.240452	0.104136	0.163012	0.131689	0.186612	0.192535	0.217704	0.248899	0.289548
ENSG00000054116,12	TRAPPC3	2.03028	2.29585	2.46296	2.02748	2.63529	2.82817	2.42904	2.305	2.48316	2.66727	2.116	2.26921	2.45182	2.25334	2.51401	2.36984	2.60662	1.48619	2.20957	2.5213	1.80562	2.64115	2.41202	2.83111	2.46612	2.1198	2.17042	2.75759
ENSG00000054118,15	THRAP3	2.33893	2.39527	2.13166	2.254	1.80671	1.77119	1.80604	1.932	1.8378	1.50258	2.31653	2.1842	2.08351	1.67547	2.47451	2.3233	2.42917	1.73529	2.32373	1.93893	1.83535	1.82832	1.16422	1.82958	2.45417	2.31068	2.10522	2.14199
ENSG00000054148,18	PHPT1	11.5793	18.5775	14.9493	18.6863	13.9933	11.7939	16.2191	7.27617	19.2677	15.5483	12.2628	13.6835	12.3406	13.7554	20.8669	19.1239	25.294	10.7254	18.2096	10.6805	8.4412	15.5714	12.0442	18.7839	11.2551	10.6376	12.634	13.8549
ENSG00000054179,12	ENTPD2	0.3669	0	0.308692	0.305698	0.13368	0.0908979	0.111488	0.0296333	0.15459	0.135564	0.122176	0.238477	0.0702147	0.0813758	0.269114	0.135143	0.137835	0.329049	0.0669391	0.0304968	0.187218	0.230057	0.0563702	0.0539333	0.140884	0.0457299	0.0814686	0.10908
ENSG00000054219,11	LY75	0.504649	0.56656	0.352074	0.336612	0.297013	0.260501	0.328302	0.188819	0.419632	0.346314	0.336028	0.49204	0.304106	0.300117	0.361435	0.354165	0.313665	0.365008	0.430457	0.315212	0.204013	0.17057	0.132417	0.200333	0.500932	0.21216	0.32454	0.273624
ENSG00000054267,22	ARID4B	0.444567	0.466245	0.518238	0.450974	0.579069	0.480759	0.500309	0.601428	0.445392	0.467631	0.542808	0.501824	0.535991	0.509278	0.376765	0.361274	0.439973	0.524959	0.427343	0.391696	0.497808	0.435992	0.418355	0.342679	0.439958	0.407726	0.481643	0.459764
ENSG00000054277,14	OPN3	0.291191	0.847205	0.3104	0.494349	0.387656	0.496176	0.365142	0.399336	0.625854	0.524933	0.448775	0.404628	0.395252	0.597447	0.542887	0.503705	0.590154	0.356735	0.46702	0.234098	0.441426	0.457186	0.155133	0.690921	0.648433	0.401475	0.35947	0.415734
ENSG00000054282,16	SDCCAG8	0.106486	0.0840957	0.100692	0.108902	0.113618	0.0683114	0.125523	0.0368756	0.104778	0.137272	0.078005	0.093489	0.0728124	0.0758486	0.107917	0.0927415	0.110144	0.103482	0.0984069	0.0491119	0.0776579	0.0887614	0.105908	0.0875119	0.0793765	0.0788503	0.0921027	0.109884
ENSG00000054356,14	PTPRN	0	0.00437982	0	0.00454518	0	0	0	0	0	0	0	0	0	0	0	0	0	0.0217438	0	0	0	0	0	0	0	0.0045328	0	0.00463377
ENSG00000054392,13	HHAT	0.0386568	0.0201607	0.033358	0.0332134	0.0377394	0.0136862	0.0242531	0.00583074	0.0261563	0.0214553	0.0219493	0.0326424	0.014116	0.0150371	0.0346339	0.033528	0.0406813	0.0206432	0.027774	0.0164366	0.0113894	0.0132848	0.00771588	0.0191479	0.020818	0.0127797	0.0190502	0.0223961
ENSG00000054523,20	KIF1B	0.478039	0.630774	0.432746	0.428409	0.373904	0.30256	0.336049	0.413736	0.413852	0.288512	0.518264	0.422909	0.396654	0.337164	0.370723	0.4176	0.324538	0.402257	0.438164	0.454993	0.471504	0.440051	0.389918	0.388711	0.482498	0.572133	0.401371	0.360259
ENSG00000054598,9	FOXC1	77.2883	43.5579	65.464	77.9729	66.4884	119.349	62.9598	102.699	37.186	45.2996	69.7478	62.7286	104.532	63.7769	43.7691	55.716	44.4355	29.6817	66.2286	74.8456	28.2088	32.2246	82.7622	32.4156	69.5292	35.6213	66.0787	58.3615
ENSG00000054611,14	TBC1D22A	0.161739	0.118481	0.13889	0.116564	0.131687	0.15017	0.117097	0.134993	0.135943	0.116525	0.135619	0.135452	0.140698	0.133735	0.139664	0.135645	0.163681	0.136246	0.134858	0.132332	0.153539	0.120016	0.130292	0.142283	0.142169	0.14767	0.119794	0.124227
ENSG00000054654,20	SYNE2	1.11074	0.775456	0.747704	0.684228	0.795717	0.381501	0.642118	0.205703	0.844219	0.498108	0.756216	1.04736	0.459502	0.476315	1.39494	1.26857	0.8192	1.62001	0.639936	0.327809	1.12133	1.86571	0.586289	0.74877	0.808445	1.78662	1.00555	1.55474
ENSG00000054690,14	PLEKHH1	0.683967	0.54816	0.625273	0.567239	0.555932	0.317149	0.318265	0.449601	1.05151	0.404912	0.574832	0.492514	0.43429	0.552365	0.301852	0.260766	0.42991	0.446473	0.502498	0.236994	0.283721	0.205232	0.216546	0.272287	0.288433	0.36746	0.374693	0.286677
ENSG00000054793,14	ATP9A	1.3943	1.48296	1.13144	1.15341	0.947158	0.809377	1.03686	0.875262	0.840308	0.743869	1.38067	1.34844	1.21149	0.961421	1.04064	0.916555	1.04167	0.547224	0.856956	1.20243	0.584508	0.79558	0.87757	0.711477	1.28242	0.649603	0.942759	0.910267
ENSG00000054796,13	SPO11	0	0	0	0	0	0	0	0	0	0	0	0	0	0	0	0	0	0.0153411	0	0	0	0	0	0	0	0	0	0
ENSG00000054803,4	CBLN4	0	0	0	0	0	0	0	0	0	0	0	0	0	0	0	0	0	0	0	0	0	0	0	0	0	0	0.00990538	0
ENSG00000054938,17	CHRDL2	0	0	0	0	0	0.0030933	0	0.00252109	0.00584532	0.00288333	0	0	0	0	0	0.00287436	0	0	0	0	0.00353952	0	0	0	0	0	0	0
ENSG00000054965,11	FAM168A	0.406574	0.250217	0.343051	0.460396	0.28253	0.133063	0.242265	0.0575716	0.348713	0.182219	0.204243	0.32372	0.145402	0.180402	0.413757	0.398921	0.358086	0.377178	0.280765	0.0973708	0.214289	0.201389	0.0582953	0.163264	0.340642	0.200186	0.280973	0.329029
ENSG00000054967,13	RELT	0.125492	0.51188	0.32593	0.276399	0.18256	0.457159	0.229506	0.372592	0.262076	0.143638	0.178357	0.134763	0.312465	0.34489	0.0958739	0.090688	0.180121	1.88527	0.179679	0.297281	1.57519	0.235633	0.552147	0.518119	0.155608	0.292874	0.214843	0.0880584
ENSG00000054983,17	GALC	0.137982	0.119877	0.102434	0.179303	0.111525	0.0771068	0.085201	0.0469909	0.154895	0.0848229	0.0801415	0.166453	0.0912206	0.0920392	0.0652751	0.138135	0.132986	0.142496	0.12789	0.0407857	0.132742	0.102741	0.0258474	0.0947984	0.130667	0.0943583	0.128151	0.16553
ENSG00000055044,11	NOP58	0.7186	0.647548	0.808679	0.676795	0.720653	0.433882	0.877773	0.302439	0.776742	1.15476	0.508365	0.671509	0.504387	0.626089	0.716503	0.66046	0.779124	0.984524	0.641142	0.249002	0.597725	0.584735	0.215375	0.55468	0.494708	0.56964	0.603351	0.92243
ENSG00000055070,17	SZRD1	3.44445	3.78395	3.54341	3.09191	4.0236	4.63008	3.4403	3.61676	3.29952	3.23076	2.9935	3.48402	3.84446	3.28159	4.1313	4.29133	3.86349	2.46525	4.12872	4.03698	3.05266	5.0355	6.82354	5.55715	4.27448	3.32452	4.78889	4.55722
ENSG00000055118,17	KCNH2	0	0	0	0	0.00397701	0	0.00568595	0	0	0.00907444	0	0	0	0	0	0	0.00922643	0.0097893	0	0	0.0037132	0	0	0	0	0	0	0
ENSG00000055130,18	CUL1	0.671933	0.649347	0.620647	0.627997	0.609406	0.567539	0.571657	0.462553	0.583808	0.547594	0.61924	0.704581	0.638151	0.570071	0.632649	0.634598	0.746662	0.517945	0.623831	0.59306	0.602592	0.688665	0.46841	0.649678	0.605296	0.635963	0.629172	0.711276
ENSG00000055147,19	FAM114A2	0.370044	0.346965	0.333151	0.337677	0.407911	0.366123	0.433506	0.350842	0.457042	0.421935	0.400147	0.401684	0.351376	0.373459	0.372743	0.360828	0.410076	0.356999	0.400346	0.36851	0.340228	0.468583	0.341723	0.355476	0.297018	0.472577	0.366261	0.424143
ENSG00000055163,21	CYFIP2	0.0736932	0.0846514	0.0455677	0.120878	0.0317564	0.0133739	0.0461345	0.0217999	0.103458	0.0342818	0.042131	0.0716367	0.026634	0.0441502	0.0871523	0.157672	0.102191	0.384113	0.0823301	0.0560879	0.677163	0.0244609	0.014687	0.11407	0.0365104	0.0897106	0.0655516	0.0773795
ENSG00000055208,20	TAB2	0.83308	0.794049	1.0248	1.0877	1.13651	1.08106	0.910733	1.18834	0.912233	0.837206	1.05693	1.08573	1.07418	0.978362	0.831188	0.978481	0.958097	0.683716	1.02097	1.02863	1.15548	1.15853	1.54703	1.08765	1.01219	0.884816	1.20423	0.91222
ENSG00000055211,14	GINM1	2.76474	2.47401	2.64159	2.74263	2.84066	2.60707	2.77957	2.42637	2.65212	2.98907	2.62479	2.55517	2.71032	2.5053	2.63599	2.52925	2.63203	1.59516	2.86576	3.01075	1.45021	2.44881	1.87261	2.63701	2.53483	2.38925	2.3379	2.19823
ENSG00000055332,19	EIF2AK2	2.66222	3.05038	2.75753	2.44127	4.04768	4.68029	3.17325	4.46212	3.53453	2.02469	3.91562	2.68863	4.90456	4.17338	2.51523	2.72224	2.78351	2.16739	4.10496	3.09413	2.75313	3.29646	3.01454	2.85438	3.48041	2.99658	3.46792	2.75302
ENSG00000055483,20	USP36	1.10397	1.01078	0.805346	0.690311	0.773076	0.644818	0.696496	0.581028	0.671685	0.606648	0.69982	0.781065	0.630352	0.487632	0.819716	0.850387	0.988792	1.06321	0.667308	0.421595	1.25569	0.638289	0.538145	0.761924	0.764656	0.782461	0.693992	0.974974
ENSG00000055609,21	KMT2C	1.20359	1.20756	1.19542	0.981343	1.03821	0.955136	1.00087	0.924374	1.08653	0.728094	1.23501	1.1657	0.975951	0.895874	0.902709	0.774507	0.820881	1.48359	0.834639	0.755089	1.21937	0.930812	0.894497	0.733414	1.00025	1.15617	0.863987	0.886984
ENSG00000055732,13	MCOLN3	0.0340231	0.00288341	0.0127224	0.0837834	0	0.00355894	0.00311794	0	0.0437139	0.00331736	0	0.00622474	0	0.00637224	0	0.00330704	0.00674585	0.0322082	0.0163805	0.00597023	0.0814464	0	0.0073569	0.0158374	0	0.00298412	0	0.0366071
ENSG00000055813,6	CCDC85A	0.000568763	0	0.00095706	0.000450195	0.00131244	0.000535452	0	0.000436402	0	0.000499106	0	0	0	0.000958721	0.0013785	0	0.00101493	0.000538424	0	0.000449119	0.000612692	0.000423499	0.00221373	0.000397131	0	0	0	0
ENSG00000055917,17	PUM2	2.2878	2.13973	2.10332	2.04822	2.33976	2.28346	2.13882	2.24111	2.10514	1.9696	2.39254	2.61504	2.28258	2.17717	2.17421	2.25008	2.44453	1.6832	2.23191	2.07051	1.81847	2.79091	2.01757	2.11543	2.35341	2.25392	2.33333	2.34625
ENSG00000055950,17	MRPL43	1.70664	1.71457	1.75735	1.64825	1.80743	1.9544	1.83828	1.42674	1.77861	2.08997	1.49745	1.99752	1.6903	1.62086	2.21865	1.97205	2.10225	1.35035	1.777	1.73985	0.912366	1.9251	1.46855	1.87638	1.77391	1.6136	1.6433	1.69066
ENSG00000055955,17	ITIH4	0.0324348	0.0247392	0.0109156	0.0154039	0.00748446	0.0183211	0.0267514	0	0.0288507	0.0170775	0.0273615	0.0320444	0.00589677	0.0218691	0.0157223	0.00567478	0.0173635	0.110537	0.00562169	0	0.0559039	0.00483016	0	0.00905886	0.0129074	0.0307239	0.0182451	0.0209389
ENSG00000055957,11	ITIH1	0.00794488	0	0	0.00628864	0	0	0	0	0.00706697	0	0.0167555	0.00654106	0.0144441	0.0133921	0.00481395	0	0	0	0.0137703	0.0125472	0.00855852	0.00591573	0.00773074	0	0	0.012543	0.0055864	0
ENSG00000056050,7	HPF1	0.335189	0.372711	0.268421	0.377193	0.279565	0.266134	0.296441	0.235495	0.334073	0.56347	0.293833	0.438881	0.381785	0.469702	0.379279	0.374478	0.3387	0.256142	0.451469	0.226413	0.313225	0.676574	0.353662	0.62881	0.313381	0.36979	0.377667	0.648512
ENSG00000056097,16	ZFR	1.38159	1.15083	1.38397	1.38157	1.54267	1.02761	1.45639	0.715501	1.57746	1.43455	1.07588	1.60252	1.0142	1.19123	1.29116	1.38112	1.23383	0.96587	1.17416	0.92521	0.82912	1.23144	0.675892	1.13967	1.32641	1.15387	1.00545	1.6015
ENSG00000056277,16	ZNF280C	0.104235	0.0556529	0.0993918	0.0948816	0.0701539	0.0408878	0.0673439	0.0319912	0.101989	0.0914696	0.0531253	0.0872478	0.0426384	0.0453896	0.0873688	0.0683888	0.0790514	0.105254	0.0828042	0.0493851	0.102929	0.0685584	0.0524034	0.0618638	0.0748949	0.0589681	0.0842865	0.0925254
ENSG00000056291,19	NPFFR2	0	0	0	0	0.0022796	0.000930031	0.000814788	0	0	0	0	0	0	0	0	0	0	0	0	0	0	0	0	0	0	0	0.000694629	0
ENSG00000056487,17	PHF21B	0	0	0	0.000706449	0	0	0	0	0	0	0	0	0	0	0	0	0	0	0	0	0	0	0	0	0	0	0	0
ENSG00000056558,11	TRAF1	0.201812	0.0655019	0.0758659	0.125753	0.123854	0.0565935	0.198323	0.0395354	0.0954849	0.124344	0.117723	0.127266	0.0741612	0.123044	0.0390261	0.0751256	0.0766222	0.256084	0.0744226	0.0813749	3.97794	0.047958	0.029247	0.0509684	0.105372	0.0576213	0.184172	0.0519749
ENSG00000056586,16	RC3H2	2.66663	2.50708	2.21016	2.40114	2.5399	2.22736	2.86699	2.58877	2.34169	2.00647	2.61847	2.13161	2.21085	2.3989	2.41562	2.83076	2.70322	2.2075	3.42708	3.00172	1.98433	3.59091	3.39711	3.06626	2.33686	3.60086	2.86307	2.94547
ENSG00000056736,10	IL17RB	0.191388	0.264586	0.176121	0.265107	0.117309	0.140765	0.197315	0.0963694	0.159599	0.125961	0.189202	0.260976	0.173976	0.110897	0.199316	0.183122	0.122735	0.15287	0.0932959	0.0802866	0.115971	0.195947	0.0407377	0.133634	0.206273	0.174683	0.172422	0.173748
ENSG00000056972,21	TRAF3IP2	0.564638	0.684306	0.647808	0.667745	0.690087	0.90976	0.635046	0.753456	0.498275	0.479819	0.750724	0.575115	0.77903	0.592504	0.532795	0.599372	0.653129	0.498603	0.456444	0.794797	0.677969	0.829222	0.968541	0.617088	0.661656	0.725824	0.695181	0.675357
ENSG00000056998,21	GYG2	0.0404632	0.00812178	0.0358356	0.0691129	0.0147427	0.00400983	0.0105389	0.00326807	0.0416749	0.0168194	0.00449134	0.0122734	0.0135512	0.0125642	0.00387117	0.00745203	0.00380025	0.0201604	0.00738231	0.0134532	0.0137648	0	0.0165779	0.00594797	0.00141248	0.0117676	0.013477	0.00515562
ENSG00000057019,16	DCBLD2	0.344694	0.367412	0.344901	0.523296	0.253423	0.237494	0.169501	0.0901061	0.338523	0.229961	0.183457	0.354512	0.22141	0.167709	0.403219	0.296782	0.355084	0.377776	0.266678	0.13738	0.159303	0.259897	0.0518448	0.226253	0.39954	0.176818	0.236254	0.350985
ENSG00000057149,16	SERPINB3	0.154539	0	0.664556	0.0271828	0.13868	0	0.0283245	0.118575	0.580397	0.331497	0.0362131	0	0.0624352	0.0723597	0	0.0150212	0.0306409	0.260081	0	0.0406768	0.0369945	0.0383564	0	0.0359683	0	0.12199	0.169032	0
ENSG00000057252,13	SOAT1	1.78066	1.59849	1.44008	1.28196	1.31928	1.62638	1.2555	1.43689	1.38394	1.18048	1.46892	1.63944	1.50924	1.21434	1.54333	1.3843	1.49242	0.991969	1.82846	1.46199	1.02393	1.11763	0.666543	1.33725	1.4839	1.43216	1.44497	1.17125
ENSG00000057294,18	PKP2	0.752503	0.445772	0.286455	0.32528	0.380314	0.14189	0.388128	0.0948439	0.474526	0.495733	0.286987	0.37583	0.225714	0.244915	0.510487	0.506522	0.714939	0.413664	0.404057	0.31594	0.192728	0.360085	0.255328	0.337665	0.370366	0.28331	0.378922	0.72099
ENSG00000057468,7	MSH4	0.00197651	0.006784	0.00582029	0.00234671	0.00114022	0.000930375	0.00407544	0.00151654	0.0017581	0.00173444	0.0010421	0.00325454	0	0	0.0017964	0.00605167	0.00176349	0.00187108	0.000856435	0.000780366	0.0117104	0.0014717	0.00480809	0	0.00131091	0.00390053	0.000694886	0.00318993
ENSG00000057593,14	F7	0	0	0	0	0	0	0.00636626	0.00592248	0	0	0	0	0	0	0	0	0.00688689	0.00730704	0	0	0.00831494	0	0	0.00538953	0	0	0	0
ENSG00000057608,17	GDI2	3.26397	2.96625	3.20909	2.50662	3.13622	2.39012	3.39867	2.3346	3.19324	3.36282	2.61092	3.27935	2.7781	2.90592	3.53323	3.2608	3.76733	2.26468	3.57884	2.9115	2.48364	2.63853	1.7444	2.86157	3.10096	2.6249	3.20865	2.94519
ENSG00000057657,17	PRDM1	0.774019	1.5053	1.79751	0.910397	1.16414	3.32185	1.42987	3.5482	0.528662	0.48516	2.67552	0.786	2.7803	1.76402	0.484546	0.487106	0.644796	1.66267	0.900072	1.65663	1.37939	0.958593	1.4506	0.585256	1.44384	0.736466	1.00797	0.407905
ENSG00000057663,16	ATG5	0.18662	0.222116	0.229825	0.227579	0.312327	0.234382	0.354861	0.210537	0.306093	0.483374	0.20068	0.279262	0.217364	0.318719	0.281076	0.268025	0.266777	0.171229	0.293597	0.242905	0.148456	0.243708	0.22589	0.288389	0.239933	0.17192	0.243984	0.289606
ENSG00000057704,13	TMCC3	0.242569	0.27332	0.227277	0.260729	0.19559	0.185545	0.0875285	0.0708521	0.142209	0.21649	0.181665	0.107797	0.179156	0.152169	0.336544	0.272483	0.418097	1.27471	0.412067	0.409204	0.405318	0.538769	0.543139	0.286775	0.356502	0.418859	0.213201	0.389263
ENSG00000057757,10	PITHD1	2.60099	3.25283	3.07552	2.76357	3.2713	2.23909	2.77335	2.01367	3.4391	3.90689	2.1991	3.26034	2.59866	2.49826	3.77669	3.7	4.28593	2.46225	3.16786	1.97059	2.42325	3.87337	2.70189	4.27848	3.16268	3.0335	3.37765	5.08652
ENSG00000057935,14	MTA3	0.157341	0.170153	0.14676	0.159578	0.187603	0.122544	0.178571	0.117026	0.15126	0.167685	0.172846	0.1732	0.125098	0.178782	0.21351	0.216239	0.232669	0.104969	0.220673	0.153314	0.111422	0.2379	0.227731	0.261953	0.163074	0.162603	0.172884	0.191336
ENSG00000058056,10	USP13	0.0471116	0.146633	0.0409161	0.0276671	0.0517259	0.0565136	0.0495108	0.0128267	0.145994	0.0560115	0.0352557	0.0788257	0.0511142	0.0666041	0.0801125	0.0930622	0.132205	0.0575466	0.0691435	0.00900032	0.0360164	0.0333818	0.00739385	0.0864822	0.0851723	0.0713787	0.0603754	0.103628
ENSG00000058063,16	ATP11B	2.36851	1.63678	2.07355	1.47764	2.41896	2.81111	2.44057	1.37039	2.26565	2.53996	1.96473	2.23596	1.63088	2.51739	1.80002	1.41795	1.97151	1.53358	2.32247	1.50458	1.05577	1.523	0.624418	1.60991	1.95842	1.5983	1.48176	1.6158
ENSG00000058085,15	LAMC2	0.638531	0.664269	0.441941	0.738808	0.340197	0.152582	0.262518	0.175298	0.277907	0.332428	0.323276	0.450146	0.273356	0.40321	0.440141	0.50734	0.385037	0.321645	0.240297	0.225122	0.27556	0.162845	0.313511	0.351768	0.404077	0.231212	0.18124	0.302544
ENSG00000058091,17	CDK14	0.00278149	0.00094291	0.00143013	0.00513717	0.00142631	0.00465527	0.00178431	0.000355699	0.00302394	0.00447488	0.000814733	0.00101779	0.00168562	0.00117214	0.00290256	0.0048665	0.00386046	0.0134582	0.00200873	0.00195234	0.0224724	0.00506266	0.00661595	0.00269742	0.00122988	0.00414734	0.00380293	0.0056114
ENSG00000058262,11	SEC61A1	10.7114	10.7491	10.1789	9.53993	8.95975	8.94563	9.6239	9.26085	8.7886	6.26135	10.2374	9.76243	11.1279	9.05185	9.10161	9.29011	9.8638	5.86484	10.3058	10.9336	6.71085	7.30996	4.4111	8.7196	10.0882	8.73582	8.8494	7.68174
ENSG00000058272,19	PPP1R12A	0.645652	0.640364	0.585053	0.607756	0.633481	0.51021	0.61102	0.602216	0.541453	0.566578	0.698805	0.670747	0.597887	0.635755	0.590477	0.546796	0.623598	0.776622	0.635859	0.613034	0.603702	0.543157	0.500388	0.497933	0.556365	0.607222	0.546882	0.56687
ENSG00000058335,16	RASGRF1	0	0	0	0	0	0.000827197	0	0.000674178	0.000781565	0	0	0.000723402	0.00319487	0.000740543	0	0.00614919	0.000783961	0.0124768	0.00152291	0.000693824	0.0160909	0.0248613	0.00598482	0.0061351	0.000582766	0.0457771	0.010503	0.0141808
ENSG00000058404,21	CAMK2B	0.15233	0.157029	0.148358	0.136651	0.160841	0.189473	0.184269	0.223135	0.181484	0.197675	0.162576	0.153537	0.169522	0.192189	0.166698	0.186561	0.224874	0.103128	0.186416	0.238385	0.137243	0.21585	0.309923	0.275253	0.154304	0.187292	0.223957	0.201894
ENSG00000058453,17	CROCC	0.031134	0.0346783	0.0291052	0.0262083	0.0267986	0.0148879	0.0187495	0.00379184	0.0356062	0.024719	0.0265769	0.0260396	0.0152738	0.0124953	0.0182658	0.0207512	0.0224874	0.0402334	0.0107068	0.00312187	0.0308769	0.0147189	0.00625132	0.00931667	0.012783	0.0214557	0.0198068	0.0402781
ENSG00000058600,16	POLR3E	1.23751	1.46002	1.15402	0.98677	1.22383	0.846516	0.990504	0.755408	1.10077	1.03781	1.02209	1.24219	1.04457	0.914544	1.04533	1.11191	1.06063	0.989717	0.900749	0.664298	1.00475	0.873786	0.705886	1.02583	0.958246	0.996114	0.81657	1.23967
ENSG00000058668,16	ATP2B4	1.93308	0.905904	1.37555	1.40822	0.888285	0.466277	0.691617	0.209201	0.942177	0.811589	0.812878	1.3089	0.733731	0.583578	1.42504	1.00983	1.34059	1.58579	1.19502	0.265636	1.31113	0.843463	0.39032	0.892983	0.958167	1.3587	0.904088	1.19428
ENSG00000058673,17	ZC3H11A	0.0426069	0.0339751	0.0423652	0.0260601	0.0335173	0.0218791	0.0447252	0.0282336	0.0447895	0.0441868	0.0326751	0.0302951	0.0176048	0.0359097	0.0305102	0.0237189	0.0190075	0.0476677	0.0268537	0.0137635	0.039639	0.0230727	0.0226138	0.0256929	0.0282589	0.0382193	0.0367677	0.0328193
ENSG00000058729,11	RIOK2	0.955673	0.889605	1.03317	0.996395	1.2864	0.822309	1.71204	0.55981	1.56303	2.19126	0.785605	1.16329	0.850044	1.08693	1.10831	0.912433	1.56324	0.632315	1.32245	0.669438	0.464929	1.2625	0.449959	1.20901	0.991664	0.811169	1.09828	1.15264
ENSG00000058799,15	YIPF1	1.15357	1.01807	1.02137	1.02782	1.1219	1.17414	1.07348	1.41571	0.98849	0.988438	1.10178	0.992002	1.15018	1.12749	0.98075	1.10424	1.01577	0.691812	1.02063	1.53566	0.709164	1.26593	1.4457	1.22928	1.17969	1.13706	1.22518	1.08928
ENSG00000058804,12	NDC1	0.384438	0.314856	0.369844	0.440231	0.367204	0.226943	0.283289	0.0967123	0.367184	0.333208	0.240904	0.442335	0.266393	0.2284	0.462058	0.44657	0.53419	0.24461	0.393237	0.162981	0.19179	0.346082	0.177839	0.28273	0.326036	0.277349	0.346757	0.387783
ENSG00000058866,15	DGKG	0.00313742	0.00205117	0.00150839	0.00248337	0.00155137	0.000421954	0.00147867	0.00309509	0.00239206	0.00550636	0.00236312	0.00295206	0.00203713	0.00528852	0.00244417	0.00196044	0.0011997	0.00806162	0.0170905	0.00318528	0.0067595	0.00133492	0.00305286	0.00375542	0.00297269	0.00283041	0.00346667	0.00144673
ENSG00000059122,17	FLYWCH1	0.843177	0.513605	0.714336	0.822667	0.868119	0.440998	0.410499	0.294275	0.747402	0.698807	0.623617	0.838815	0.45775	0.629213	0.635074	0.647971	0.632146	0.673482	0.474454	0.319033	0.555073	0.350973	0.270635	0.457907	0.61943	0.506122	0.545528	0.633161
ENSG00000059145,19	UNKL	0.626872	0.670415	0.457973	0.489127	0.741284	0.655265	0.577748	1.00648	0.515931	0.544226	0.853924	0.666714	0.754378	0.609184	0.655585	0.690851	0.601111	0.559644	0.479457	0.651785	1.10546	0.900311	0.783635	0.537396	0.599243	0.827666	0.575683	0.646279
ENSG00000059377,19	TBXAS1	0.0174896	0.00288432	0.00874942	0.0231974	0.00654455	0.000445008	0.00584798	0.0065284	0.0172388	0.00373321	0.00199378	0.0101184	0.00515624	0.00995978	0.00257772	0.00413511	0.00379574	0.247008	0.00122893	0.00373257	0.0738342	0	0.00505947	0	0.00595672	0.00261193	0.0106359	0.00228867
ENSG00000059378,13	PARP12	1.13519	1.38491	1.03653	1.01927	1.74294	2.3031	1.37659	2.43748	1.32024	0.980716	1.661	1.06502	2.70643	1.97778	0.847792	1.03412	0.976205	0.794175	1.63199	1.43145	1.2987	1.01125	1.33864	1.16539	1.54862	1.00955	1.30146	0.968128
ENSG00000059573,9	ALDH18A1	1.70325	1.65155	1.53212	1.39838	1.17857	0.927554	1.11898	0.542214	1.47676	0.904343	1.06999	1.45451	1.01092	0.86093	1.98584	1.8308	1.93194	0.879098	1.57616	0.808404	0.905201	0.855045	0.599464	1.47236	1.47368	1.39278	1.38396	1.28124
ENSG00000059588,10	TARBP1	0.374297	0.306453	0.405206	0.353243	0.338235	0.104727	0.342173	0.0803333	0.336429	0.325011	0.262207	0.32971	0.145139	0.205161	0.337018	0.332014	0.31761	0.330792	0.259724	0.11471	0.210062	0.223155	0.0700401	0.169967	0.203983	0.238642	0.208892	0.296763
ENSG00000059691,12	GATB	0.115624	0.136648	0.141111	0.130744	0.202305	0.120815	0.156146	0.10139	0.207956	0.187318	0.124604	0.154821	0.10164	0.165986	0.131649	0.125602	0.154178	0.0829948	0.132134	0.114378	0.0834928	0.126775	0.0642903	0.135738	0.135678	0.119355	0.127758	0.137393
ENSG00000059728,11	MXD1	1.49911	3.84695	1.96246	1.49229	3.37717	13.6873	3.35512	12.2705	1.86684	2.91865	8.29777	1.52918	9.07017	5.12668	1.54417	2.28498	1.98818	17.2654	5.37715	12.0201	15.4291	6.68792	12.6338	3.26793	5.59998	4.42256	6.4496	2.29027
ENSG00000059758,8	CDK17	0.26721	0.179411	0.334851	0.273318	0.285502	0.2055	0.247549	0.258447	0.289571	0.275767	0.246051	0.281191	0.250596	0.275166	0.200104	0.198362	0.235893	0.326884	0.255214	0.140419	0.255414	0.208771	0.119018	0.155042	0.212796	0.218356	0.224935	0.217146
ENSG00000059769,20	DNAJC25	0.349709	0.293409	0.281618	0.31635	0.374664	0.329227	0.469731	0.321991	0.373279	0.385791	0.215989	0.287917	0.340599	0.248423	0.441953	0.36711	0.329849	0.231738	0.281415	0.2722	0.139924	0.226913	0.194447	0.286039	0.281645	0.287883	0.224819	0.282202
ENSG00000059804,17	SLC2A3	0.01383	0.0114277	0.0281201	0.0355774	0.0119675	0.00651001	0.0304178	0.0114958	0.048182	0.00303406	0.0133682	0.0142329	0.0157147	0.0291403	0.0125698	0.0302462	0.00514146	2.07513	0.0189767	0.0546037	0.965899	0.0429074	0.0269145	0.0104613	0.00840832	0.0191049	0.0534847	0.0195305
ENSG00000059915,17	PSD	0.188386	0.157594	0.235192	0.202025	0.14724	0.148747	0.145352	0.125894	0.11892	0.13865	0.140977	0.105067	0.14915	0.158774	0.132557	0.143535	0.162661	0.339415	0.152725	0.0719792	0.327316	0.0904975	0.0768711	0.110322	0.120916	0.14391	0.145281	0.132404
ENSG00000060069,18	CTDP1	0.501842	0.607037	0.45331	0.455712	0.586116	0.634765	0.434222	0.551597	0.42448	0.345821	0.576259	0.600743	0.549941	0.48264	0.531666	0.510384	0.600214	0.66452	0.458917	0.509323	0.577085	0.593745	0.558717	0.626644	0.543171	0.678061	0.503324	0.573911
ENSG00000060138,13	YBX3	7.66312	11.7369	10.5154	7.48906	9.62983	16.5996	8.93069	15.7571	7.3608	8.83151	10.082	8.40299	13.2461	8.79406	10.2122	14.9806	11.8456	8.87592	11.855	13.4586	25.7617	18.4038	57.1317	24.1261	8.75833	14.2968	13.4557	18.6166
ENSG00000060140,9	STYK1	0.431778	0.471833	0.476802	0.432138	0.574816	0.924375	0.689984	1.11812	0.483776	0.597493	0.54505	0.471701	0.486845	0.657834	0.588651	0.557499	0.663065	0.381235	0.665618	0.776973	0.339901	0.540986	0.87462	0.484113	0.605795	0.721	0.599907	0.507567
ENSG00000060237,19	WNK1	1.49683	1.53753	1.41283	1.47297	1.47898	1.27289	1.26082	0.860261	1.32371	0.818089	1.6196	1.64353	1.32776	1.22495	1.39903	1.36262	1.29418	1.65064	1.59826	1.14024	1.568	1.22394	1.00503	1.23719	1.49876	1.41011	1.18889	1.07004
ENSG00000060339,14	CCAR1	1.41314	1.56209	1.40586	1.24736	1.6323	1.18626	1.41404	1.07438	1.82313	1.41399	1.28114	1.70603	1.23623	1.4762	1.21944	1.30387	1.23496	1.18217	1.37127	1.18585	0.994604	1.22019	0.890567	1.2871	1.29421	1.24905	1.17039	1.67866
ENSG00000060491,17	OGFR	5.93413	6.35388	5.33047	4.4488	7.85988	9.30705	5.8256	9.56837	6.08189	6.08811	5.43723	5.48468	7.77775	6.66143	5.31359	6.8923	5.40653	5.92639	6.51251	6.23127	6.23029	5.81042	8.8383	6.88528	6.39879	5.38741	6.08681	6.97539
ENSG00000060558,4	GNA15	3.05357	3.61069	3.12763	2.13129	4.26029	6.82358	3.81541	6.67868	2.64972	4.07764	4.45804	3.00247	5.3554	4.51426	3.52948	3.94156	2.86144	1.82239	3.77165	5.29748	3.21791	5.40616	9.74946	5.06956	4.41652	3.97915	4.89516	2.91609
ENSG00000060566,14	CREB3L3	0	0	0	0	0	0	0	0	0	0	0	0	0	0	0	0	0	0.00560442	0	0	0.00637747	0	0	0	0	0	0	0
ENSG00000060642,12	PIGV	2.24816	2.04997	1.96971	2.28792	2.8864	2.70529	1.78452	2.15946	1.93208	1.77258	2.94994	2.81117	3.00397	2.01587	2.03306	2.25504	2.02095	1.39216	1.91899	2.12895	1.43851	1.63621	2.04776	1.7999	2.35995	1.88139	1.69369	1.95058
ENSG00000060656,20	PTPRU	3.77337	3.36279	3.24116	4.00988	2.18782	2.62682	2.23725	2.59624	2.47058	1.65506	2.90465	2.75539	2.45071	1.79888	3.23547	3.99834	3.40761	2.08322	2.38826	3.55884	1.89728	4.2026	2.41019	3.23847	3.25525	4.07034	3.14483	3.93389
ENSG00000060688,13	SNRNP40	0.871238	0.777637	0.803201	0.853458	0.805594	0.590437	0.690548	0.478845	0.851913	0.79436	0.680885	0.974198	0.707721	0.640552	0.956584	0.959455	1.14396	0.643434	0.800543	0.461084	0.738843	0.814352	0.523083	0.852094	0.889309	0.753583	0.771189	1.02965
ENSG00000060709,17	RIMBP2	0.000618089	0	0	0	0	0.00058189	0	0	0	0	0	0	0	0	0	0	0	0.00029256	0	0	0.000665828	0	0	0.000215786	0	0	0.000217303	0
ENSG00000060718,22	COL11A1	0	0	0	0	0	0	0	0	0	0	0	0	0	0	0	0	0	0	0.0004288	0	0.000533015	0	0	0.000345487	0	0	0	0
ENSG00000060749,17	QSER1	1.09152	0.959084	0.882737	0.926464	0.885781	0.721686	0.90498	0.498641	0.841657	0.743984	0.798697	1.01358	0.593873	0.729016	0.98998	1.06796	0.93101	0.695364	0.890402	0.591773	0.613796	0.862155	0.872838	0.778917	0.959193	0.6557	0.930812	1.04885
ENSG00000060762,20	MPC1	1.30914	1.07123	1.36878	1.33804	1.61309	1.26836	1.845	1.77978	1.51495	2.04108	1.37376	1.60103	1.13226	1.49435	1.79054	1.62334	2.04692	1.03476	1.83946	1.95208	1.02688	1.7934	2.00972	2.25859	1.61433	1.50495	1.82762	1.6154
ENSG00000060971,19	ACAA1	1.12924	1.23155	1.37267	1.17132	1.26789	1.39632	1.45128	1.93464	1.53818	1.52044	1.20143	1.3127	1.45549	1.37221	1.3991	1.4066	1.5068	1.39769	1.56287	1.55448	1.45976	2.20373	2.07954	1.99356	1.33249	2.23249	1.32969	1.40089
ENSG00000060982,15	BCAT1	0.0661466	0.0176584	0.0320002	0.0490849	0.0820419	0.280227	0.0770606	0.122442	0.0742822	0.0333762	0.115088	0.0319945	0.0278095	0.11568	0.0536063	0.0253159	0.0715591	0.0407019	0.0580401	0.444626	0.366075	0.0332454	0.0893047	0.0173197	0.154099	0.0482985	0.0813936	0.0126772
ENSG00000061273,18	HDAC7	2.57996	3.75645	2.59865	2.56214	3.15302	3.15258	2.35366	3.31327	2.37401	2.12187	4.03148	2.88847	3.52511	2.82233	2.77542	2.98532	2.70693	2.83536	2.05791	2.21737	4.9859	4.56393	5.6823	4.18102	2.71121	5.6001	3.33786	3.49197
ENSG00000061337,16	LZTS1	0.00994777	0	0.00836958	0.0992122	0.00688647	0	0	0	0.0123879	0.00174589	0	0	0	0	0	0.00174046	0.00177513	0.0226011	0.0103451	0	0.0985881	0.00148141	0	0.0180593	0	0.00314102	0.00139894	0.0256879
ENSG00000061455,11	PRDM6	0.0437965	0.00250539	0.00736965	0.00433329	0.00378983	0.00103079	0.00541835	0.00840107	0.0175306	0.00192163	0.0219368	0.000901446	0.0109483	0.00645964	0.00464399	0.00191566	0.00488455	0.0445698	0.0028466	0.00259376	0.0365639	0.00326107	0	0.00152902	0.00363098	0.0034572	0.0515821	0.00883552
ENSG00000061492,12	WNT8A	0	0	0	0	0	0	0	0	0	0	0	0	0	0	0	0	0	0	0.0118978	0	0	0	0	0	0	0	0	0
ENSG00000061656,11	SPAG4	0.283882	0.349775	0.183727	0.39755	0.176365	0.0411164	0.270161	0.100531	0.213665	0.134139	0.161188	0.179786	0.119102	0.110428	0.0926206	0.114619	0.155869	0.806219	0.208168	0.120704	0.282285	0.0812991	0.0212485	0	0.231734	0.103426	0.184256	0.0528651
ENSG00000061676,16	NCKAP1	3.08527	2.85148	3.06186	3.01876	3.74683	2.9029	3.72451	3.05277	3.9072	3.79706	3.16925	3.99953	3.06481	3.84779	3.48644	3.21537	3.78396	2.02712	3.71527	3.43077	1.34432	3.41985	1.99048	3.26138	3.5794	3.42193	3.19021	3.39159
ENSG00000061794,13	MRPS35	1.02163	0.829385	1.05529	0.948768	1.11162	0.754678	1.06161	0.576268	0.985218	1.38027	0.818636	1.1888	0.767773	0.880225	1.21966	1.08176	1.39662	0.605657	1.0541	0.870621	0.542097	0.952761	0.533957	0.868721	1.00968	0.882307	0.988627	1.06521
ENSG00000061918,14	GUCY1B1	0.0730197	0.265898	0.196197	0.156613	0.0543536	0.0909184	0.118507	0.0704853	0.0419038	0.0516749	0.00496762	0.0252105	0.0299764	0.313665	0.161276	0.047393	0.0840647	0.0579756	0.0122477	0.111599	0.0202992	0.0210465	0.0412558	0	0.176535	0.00185936	0.0380935	0.0475194
ENSG00000061936,10	SFSWAP	0.53698	0.591608	0.501988	0.425038	0.484867	0.466456	0.578751	0.394102	0.464953	0.515606	0.538883	0.560632	0.400877	0.395729	0.399242	0.414152	0.393471	0.562363	0.343958	0.34311	0.603605	0.404662	0.329407	0.316978	0.389701	0.530362	0.383047	0.475189
ENSG00000061938,21	TNK2	0.0449732	0.102908	0.0497873	0.211713	0.0573508	0.0534812	0.0800425	0.179801	0.0421091	0.0415425	0.107327	0.042873	0.0860665	0.0678282	0.0315528	0.0434839	0.0422383	0.443669	0.0369232	0.0897164	0.441121	0.086361	0.110554	0.0446238	0.0486673	0.0728702	0.0665741	0.0725834
ENSG00000061987,16	MON2	0.724413	0.707405	0.713722	0.59587	0.61544	0.488406	0.669149	0.561771	0.700231	0.543586	0.761161	0.687787	0.613147	0.54891	0.50462	0.486201	0.470555	0.792466	0.562175	0.446344	0.585737	0.43946	0.4303	0.432523	0.56777	0.643146	0.588616	0.509593
ENSG00000062038,15	CDH3	0.282194	0.026905	0.171709	0.40884	0.0174422	0.00593007	0.0716945	0.0193324	0.384362	0.0243212	0.0332109	0.0694921	0.050388	0.0297296	0.01374	0.0121228	0.0213565	0.108526	0.0163764	0.0198957	0.0678549	0.00375216	0.0245168	0.0360651	0.0158756	0.0129279	0.103641	0.0193155
ENSG00000062096,15	ARSF	0.0225931	0.0024618	0.0556686	0.112409	0.0223434	0.00607712	0.0745372	0.0445766	0.106225	0.0127454	0.0255258	0.0106292	0.0117358	0.0190418	0.00782263	0.00847048	0.00719936	0.00458314	0.0391591	0.0305837	0.00347688	0.00120163	0	0.00338043	0.00856276	0.0292996	0.0533324	0
ENSG00000062194,16	GPBP1	1.36246	1.50611	1.64855	1.54592	1.65093	1.63227	1.90772	1.99937	1.43851	1.87626	1.74675	1.6831	1.83068	1.97614	1.41609	1.52561	1.54017	1.94968	1.58712	1.89551	1.67658	1.56561	2.10762	1.49468	1.53578	1.28759	1.57381	1.73151
ENSG00000062282,15	DGAT2	0.12861	0.158623	0.191088	0.203599	0.0884008	0.105621	0.173782	0.342233	0.158211	0.156082	0.170243	0.13292	0.079598	0.163745	0.0364767	0.0718139	0.0366223	1.48691	0.0403138	0.08427	0.315409	0.0183376	0.029289	0.0401237	0.0254087	0.0367208	0.111597	0.0331225
ENSG00000062370,17	ZNF112	0.254518	0.25237	0.280761	0.313382	0.329547	0.151754	0.230913	0.117173	0.301858	0.193568	0.226637	0.279395	0.197943	0.257414	0.26217	0.252339	0.161485	0.187399	0.200963	0.176414	0.167552	0.214782	0.132084	0.211282	0.226954	0.178588	0.192883	0.292105
ENSG00000062485,19	CS	3.96366	3.23415	3.31123	2.96924	2.47848	2.43737	2.55515	2.1218	2.62732	2.42315	3.05547	3.45138	3.00558	2.40836	3.34143	3.44637	3.50788	2.55713	3.32035	2.76593	3.35453	3.34523	2.35933	2.74519	3.41303	3.10668	3.09983	3.1112
ENSG00000062524,16	LTK	0.280446	0.0171125	0.0755053	0.0443965	0.0388285	0.0105609	0.148036	0.0172145	0.129718	0.059064	0.0946323	0.110829	0.0509863	0.0378182	0.0679711	0.0294401	0.100089	0.0849558	0.0291647	0.0354323	0.25377	0.0334111	0	0.00783272	0.0446412	0	0.0473267	0.0452619
ENSG00000062582,14	MRPS24	0.172353	0.0262921	0.14501	0.109139	0.238628	0.0973556	0.199014	0.0528975	0.245293	0.332739	0.109046	0.0851396	0.0626691	0.203366	0.0835458	0.18093	0.123023	0.293688	0.119491	0.0272195	0.111399	0.0513335	0.0335416	0.144412	0.114313	0.0544208	0.121189	0.278165
ENSG00000062598,18	ELMO2	0.900217	0.893666	0.797872	0.772385	0.88602	0.84426	0.75098	0.537814	0.768652	0.596998	1.14673	0.913712	0.860481	0.796361	1.08363	1.06254	0.588603	0.832683	1.02282	0.774609	0.745817	1.05917	0.692071	0.845684	1.03119	1.30188	0.770693	1.09105
ENSG00000062650,20	WAPL	1.28765	1.32878	1.32039	1.08233	1.3124	1.22099	1.2056	1.11544	1.10163	1.01801	1.20227	1.33583	1.12822	1.04045	1.1361	1.22757	1.24136	1.18752	1.28748	1.16788	1.00204	1.33972	1.07709	1.21826	1.24359	1.28707	1.32026	1.30609
ENSG00000062716,13	VMP1	1.87054	2.17613	3.11963	2.64175	2.28686	1.62633	3.62837	2.41775	2.29772	3.35911	3.29041	2.3966	2.00142	3.10279	0.89712	0.766408	0.869796	3.24411	0.914921	1.52075	2.03519	0.825407	0.67685	0.759154	1.10397	1.18555	1.2081	0.746825
ENSG00000062725,10	APPBP2	1.00344	0.989163	1.01077	1.01227	1.06831	0.826099	1.10501	0.873995	1.10554	0.984999	0.936975	1.15431	0.89705	0.940198	1.00467	0.945612	1.08423	0.811031	1.02792	0.919135	0.571036	1.04293	0.667988	0.864926	0.973966	0.989843	1.05591	1.06327
ENSG00000062822,16	POLD1	0.326466	0.168599	0.226033	0.312244	0.207952	0.208099	0.185117	0.125246	0.251067	0.313341	0.254604	0.293979	0.259669	0.27515	0.276112	0.267743	0.218461	0.257543	0.185666	0.128896	0.315048	0.131671	0.0926528	0.178086	0.286448	0.195963	0.229553	0.263445
ENSG00000063015,21	SEZ6	0.026774	0.0510538	0.0356667	0.0300227	0.0437623	0.0231054	0.034964	0.0359506	0.0496155	0.0587374	0.0329382	0.0312278	0.0283944	0.0225654	0.0216305	0.00780729	0.0218978	0.0528038	0.017402	0.00704728	0.0360524	0.0099679	0.00651308	0.00311576	0.0162779	0.022896	0.0156883	0.0144037
ENSG00000063046,18	EIF4B	12.8838	9.7757	11.6502	14.1191	10.5414	7.76681	9.49396	5.72113	10.0682	10.3876	8.66236	11.0447	8.73864	8.32873	15.869	12.4801	15.0472	9.21256	11.2235	7.27515	11.0728	9.75288	5.61436	10.0506	12.3423	8.41706	11.2913	14.6474
ENSG00000063127,16	SLC6A16	0.00646434	0	0	0.0127919	0.00372919	0	0.00533164	0	0	0	0	0	0	0.00272412	0.00195843	0.0028275	0	0.0244781	0.00280105	0.00255226	0.0452636	0	0	0	0	0.0025514	0.00454537	0.00782472
ENSG00000063169,12	BICRA	0.159644	0.158665	0.14958	0.13115	0.191169	0.166234	0.161595	0.193945	0.108654	0.107192	0.179819	0.171264	0.200089	0.14882	0.128242	0.118496	0.134885	0.12136	0.141494	0.146116	0.222784	0.15219	0.152987	0.146936	0.176472	0.181391	0.153922	0.157129
ENSG00000063176,16	SPHK2	1.77115	1.19741	1.25309	1.21872	1.64874	1.62005	1.54381	1.38214	1.27109	1.47476	1.62358	1.44163	1.55513	1.30616	1.46952	1.56701	1.45457	1.31467	1.29072	1.22375	1.25751	1.55108	1.8703	2.07285	1.40832	1.43783	1.35152	1.55919
ENSG00000063177,13	RPL18	50.4162	38.2041	67.6778	56.3074	40.5564	44.9654	49.6723	32.4612	43.4661	55.8057	32.885	43.0052	38.6744	36.8376	59.9762	61.3962	60.837	40.7838	47.4378	40.4699	73.6768	52.2359	72.208	68.6562	49.6929	37.8911	49.1602	67.8948
ENSG00000063180,9	CA11	0.488328	0.383108	0.586937	0.563226	0.595614	0.210161	0.299194	0.139169	0.719808	0.795826	0.441372	0.712189	0.35512	0.329255	0.693221	0.720118	0.784259	0.488696	0.640833	0.187293	0.420836	0.477883	0.366557	0.876776	0.610749	0.407502	0.539574	1.17093
ENSG00000063241,8	ISOC2	2.35911	2.11802	2.23295	2.30496	2.4667	1.78138	2.86794	1.62155	2.80883	2.92198	2.12486	2.45818	1.83174	2.21611	3.29811	3.00963	3.02574	1.60516	2.92823	1.57178	1.66774	2.32381	1.80533	3.6805	2.3633	1.97862	2.56595	2.15159
ENSG00000063244,14	U2AF2	5.00315	4.21688	4.27996	3.91591	5.15332	4.4049	4.2233	3.08393	4.96246	3.69383	3.90228	4.90152	4.46666	4.11307	4.45411	4.45011	4.43402	3.88957	4.17593	3.12524	4.15509	3.77111	3.16032	4.18816	4.26748	4.11706	3.85205	4.7546
ENSG00000063245,15	EPN1	2.07191	2.12229	2.0058	2.17088	2.42882	2.54761	1.98819	2.30563	2.05266	1.84147	2.14978	2.23068	2.28786	1.82459	2.09838	2.50672	2.29299	1.57477	1.80418	2.37544	2.2677	2.63798	4.27767	2.8099	2.178	2.02605	2.39773	2.70084
ENSG00000063322,15	MED29	6.04584	4.94011	6.03979	6.00379	6.40725	7.09441	5.42317	4.85617	5.44349	5.20816	5.31054	6.58945	6.10022	5.22005	7.25198	7.19549	7.82224	5.52519	6.5306	5.5519	4.4303	4.58423	3.40273	5.72601	6.50076	4.2087	5.72297	6.68719
ENSG00000063438,20	AHRR	0.0069049	0	0	0.00156156	0.00227619	0.00185729	0	0.00227058	0	0	0.00104016	0.000812119	0	0.00249409	0.00179306	0.00172583	0.00176021	0.000933798	0	0	0.0191268	0	0.00191966	0	0	0.00389327	0.000693592	0.000795999
ENSG00000063515,3	GSC2	0	0	0	0	0	0	0	0	0	0	0	0	0	0	0	0	0	0	0	0	0	0.0518935	0	0	0	0	0	0
ENSG00000063587,15	ZNF275	0.87251	0.547261	0.614846	0.645047	0.516114	0.300211	0.420086	0.200499	0.520025	0.376997	0.289558	0.50685	0.322083	0.369548	0.622597	0.550175	0.474199	0.469587	0.449072	0.241314	0.472336	0.234144	0.103431	0.34945	0.431814	0.262211	0.501389	0.507511
ENSG00000063601,17	MTMR1	0.879936	0.922844	0.859702	0.868099	0.901214	1.00249	0.787544	1.0213	0.867779	0.702226	0.850555	0.832073	0.840453	0.709377	1.01128	0.939897	0.957199	0.656439	1.03747	0.9919	0.698904	1.13472	0.755396	1.04961	0.917713	1.00667	0.940413	0.811697
ENSG00000063660,9	GPC1	2.69978	3.6882	2.5789	2.12854	1.9893	4.11809	2.62173	2.55874	2.57817	2.5746	3.93549	3.51082	2.95724	2.68205	2.09371	2.84901	4.0263	2.08559	3.16362	3.29163	2.89683	4.0469	2.95841	3.27227	3.10123	2.62962	2.21015	3.35238
ENSG00000063761,16	ADCK1	0.0468821	0.0630654	0.0387272	0.0384582	0.0462234	0.0337042	0.0414795	0.0150428	0.0523166	0.0478725	0.0431445	0.0498269	0.0294444	0.0308919	0.039253	0.0395211	0.0463927	0.0548715	0.0302869	0.0195197	0.0394843	0.0469675	0.0157591	0.0357107	0.0446629	0.0538294	0.0335643	0.01926
ENSG00000063854,13	HAGH	0.776643	0.597937	0.687176	0.767702	0.79931	0.635043	0.733784	0.539951	0.732986	0.777517	0.88432	0.876567	0.613179	0.737537	0.952212	0.928204	0.89139	0.624761	0.777325	0.621907	0.636309	0.890505	0.890532	0.837607	0.911713	0.713803	0.702485	1.04159
ENSG00000063978,17	RNF4	1.11268	1.23787	1.15441	1.0623	1.12547	1.24531	1.20947	1.14161	0.839077	0.857886	1.10774	1.08552	1.20439	1.14919	1.09768	1.19468	1.1018	0.811815	1.12219	1.24429	0.963054	1.33933	1.29339	1.16911	1.14181	1.11864	1.10045	1.1747
ENSG00000064012,24	CASP8	0.161214	0.232266	0.217774	0.177231	0.271773	0.213325	0.277012	0.2041	0.230237	0.301017	0.226664	0.232275	0.210865	0.269482	0.221414	0.198226	0.278889	0.44004	0.33841	0.20934	0.310669	0.196732	0.206544	0.22263	0.235235	0.289868	0.255683	0.199477
ENSG00000064042,18	LIMCH1	0.222599	0.0808989	0.13414	0.141972	0.143029	0.0775921	0.166043	0.094599	0.0988506	0.159471	0.110774	0.119026	0.0795264	0.111313	0.11134	0.0848063	0.10277	0.0534008	0.0869401	0.111759	0.0414814	0.0485418	0.0331966	0.078303	0.103952	0.0309301	0.0961917	0.0626929
ENSG00000064102,15	INTS13	0.631417	0.60333	0.639244	0.656314	0.708497	0.434396	0.752553	0.428574	0.777662	0.797641	0.380468	0.645526	0.44467	0.523394	0.559166	0.594853	0.718139	0.518914	0.751641	0.512291	0.366254	0.392653	0.229555	0.649206	0.490117	0.364235	0.5196	0.638311
ENSG00000064115,11	TM7SF3	1.70656	1.90951	1.6232	2.28106	1.78632	1.59651	1.69745	1.03765	1.98579	1.21264	1.37229	1.53094	1.08786	1.44057	1.32506	1.73702	2.32705	0.919531	2.28118	1.36876	0.792001	1.12285	0.77023	1.63374	1.09628	1.39372	1.29618	1.09997
ENSG00000064195,7	DLX3	0.726975	0.436871	0.908196	0.610299	0.711678	0.518484	0.254372	0.101417	0.666239	0.579947	0.696894	0.544111	0.520658	0.482736	0.814235	0.366157	0.687937	0.229399	0.286367	0.0347909	0.427158	0.459287	0.0214358	0.41531	0.672107	0.521689	0.12392	0.71108
ENSG00000064199,7	SPA17	0.306004	0.314905	0.269717	0.442133	0.34185	0.128036	0.45269	0.096898	0.341318	0.562628	0.189508	0.3839	0.136874	0.36434	0.470891	0.59912	0.641391	0.216111	0.463025	0.161089	0.156971	0.296565	0.16542	0.356105	0.309266	0.237718	0.409838	0.54874
ENSG00000064201,16	TSPAN32	0.0070949	0.00541155	0	0.0224634	0.0163718	0	0.0292586	0	0.0378655	0.0311299	0.0299258	0.0116825	0.00644941	0.0239187	0	0.0186199	0.0126605	0.120896	0.0122971	0	0.0840718	0	0	0.00495392	0.00470567	0	0.0149662	0.0114506
ENSG00000064205,11	CCN5	0	0	0	0	0	0	0	0	0	0.00738408	0	0.0069278	0	0	0.00509858	0	0	0.00796577	0.00729223	0	0.0906454	0	0	0	0	0	0	0
ENSG00000064218,5	DMRT3	0	0	0	0	0	0	0	0	0	0	0	0	0	0	0	0	0	0	0	0	0	0	0	0	0	0	0	0
ENSG00000064225,13	ST3GAL6	0.0336066	0.0473225	0.03915	0.0849179	0.0387744	0.105867	0.0309162	0.104135	0.0287434	0.043102	0.0613344	0.0255402	0.0387739	0.0653633	0.0172301	0.0327913	0.0357511	0.132151	0.043686	0.0561364	0.167088	0.0481219	0.0314431	0.0406132	0.0368634	0.0479551	0.0663467	0.0469372
ENSG00000064270,13	ATP2C2	0.0649135	0.0238391	0.0384328	0.00951503	0.0166434	0.022634	0.0694026	0.00553411	0.0695024	0.078061	0.0443659	0.0376084	0.0284111	0.0111446	0.0138391	0.00736118	0.0225235	0.0477951	0.00416703	0.0113907	0.0414383	0.00805572	0.0105273	0.00755416	0.0159458	0.0626282	0.020286	0.00097005
ENSG00000064300,9	NGFR	0.0233301	0	0	0.00461664	0	0.00549094	0	0	0	0	0	0	0	0	0	0	0.00520394	0.0386499	0	0	0.0376981	0	0	0	0	0	0.0123033	0
ENSG00000064309,16	CDON	0.306894	0.132128	0.252808	0.227681	0.145582	0.0432876	0.152577	0.0295368	0.264421	0.106034	0.0924612	0.107405	0.0816505	0.0576789	0.258519	0.179604	0.156468	0.211566	0.174217	0.0363082	0.116343	0.0660853	0.0104049	0.0440515	0.168794	0.110576	0.212783	0.13116
ENSG00000064313,13	TAF2	0.630784	0.625459	0.634011	0.524251	0.617314	0.518551	0.661468	0.589431	0.614184	0.601966	0.682968	0.66307	0.512984	0.618023	0.588321	0.524219	0.534663	0.536357	0.555432	0.53634	0.440464	0.531744	0.527195	0.535602	0.59393	0.525491	0.556792	0.571737
ENSG00000064393,16	HIPK2	1.12641	0.587224	0.743414	1.34327	0.678009	0.302125	0.685822	0.256429	1.30914	0.454131	0.57204	0.824142	0.443381	0.542743	0.933626	0.763672	0.820129	0.555797	0.501895	0.303759	0.44072	0.494924	0.528896	0.624007	0.692113	0.67526	0.740099	0.628561
ENSG00000064419,14	TNPO3	0.982632	1.04217	0.827698	0.710192	0.884128	0.949738	0.789792	0.755705	0.797078	0.687433	0.985742	0.946809	0.936705	0.806103	1.03694	1.23911	1.04131	0.865544	1.04102	0.966538	0.787456	0.977531	0.948392	0.95483	1.10484	0.914084	0.940726	1.23674
ENSG00000064489,23	BORCS8-MEF2B	0	0	0	0.00195367	0	0.00464732	0	0.00189382	0	0	0	0	0.00224366	0	0	0.00215919	0	0	0	0	0	0	0	0	0	0	0	0
ENSG00000064490,14	RFXANK	2.09926	1.64667	1.82643	2.35084	1.88536	1.44855	1.65272	1.40023	1.63388	1.77936	1.25775	1.68905	1.26857	1.77934	2.20429	1.93034	1.91559	1.62596	1.81925	1.56348	1.67035	1.71408	1.59004	1.43247	1.63757	1.37465	1.77801	2.0694
ENSG00000064545,15	TMEM161A	0.558772	0.503275	0.440117	0.437582	0.404649	0.246235	0.402029	0.123148	0.44944	0.41731	0.332218	0.445358	0.22695	0.27555	0.468236	0.410812	0.397781	0.348893	0.293635	0.206533	0.185702	0.225735	0.0636259	0.340348	0.374547	0.262773	0.275865	0.393345
ENSG00000064547,14	LPAR2	2.94242	3.25838	2.36559	2.31177	2.31355	1.88777	2.37291	1.3546	2.52035	2.56293	3.05677	3.05057	1.88221	2.62687	2.20547	2.05922	2.23637	4.47738	1.6433	1.77271	2.65314	1.54176	1.61183	1.33923	2.64544	1.13553	1.68581	1.96989
ENSG00000064601,21	CTSA	15.1611	13.6257	12.6899	15.6492	12.656	16.1787	9.62878	16.3621	12.2545	9.56853	14.1832	13.1702	14.2328	11.3472	13.9971	15.2278	13.5854	7.7881	15.6285	16.0655	11.5633	11.2694	11.5503	14.4794	14.2388	12.2049	12.2122	11.4757
ENSG00000064607,17	SUGP2	2.09803	2.77552	2.14423	1.77882	2.26378	2.08307	2.07121	1.5341	2.57283	1.76856	2.15049	2.23431	1.70601	1.77948	1.34069	1.56483	1.64595	1.62776	1.45085	1.35356	1.92407	1.30413	1.06354	1.10753	1.46577	1.61615	1.19967	1.58762
ENSG00000064651,14	SLC12A2	9.90315	12.2921	6.1168	8.31908	4.25295	2.45933	4.4005	2.29513	8.61472	2.81546	3.80453	6.30471	3.60639	2.53113	8.52544	7.64981	4.05707	7.49396	3.79476	3.36083	2.34507	3.78192	1.31216	4.04908	6.31907	3.74968	7.47791	6.27681
ENSG00000064652,11	SNX24	0.166384	0.152855	0.160804	0.145896	0.150578	0.115296	0.145392	0.141427	0.171656	0.161205	0.135011	0.141568	0.134379	0.15587	0.168275	0.131484	0.199224	0.0931	0.16992	0.174364	0.104609	0.146917	0.173335	0.167569	0.179684	0.0800733	0.152655	0.113302
ENSG00000064655,19	EYA2	0.142267	0.0819804	0.219992	0.167676	0.106423	0.100083	0.127009	0.136749	0.151925	0.109066	0.128175	0.134183	0.0927292	0.110351	0.132619	0.139841	0.131468	0.0680791	0.175791	0.177151	0.0682069	0.10564	0.109149	0.105886	0.118984	0.112302	0.139059	0.0961956
ENSG00000064666,15	CNN2	12.1691	6.27456	13.8193	14.0437	7.76952	2.50637	2.46932	5.93027	11.6439	5.26259	8.13059	6.66663	5.51844	5.78421	4.30354	9.65433	7.10965	23.6418	5.67613	9.32556	9.53655	5.91955	6.32842	6.03341	3.89199	4.44307	10.1307	3.33033
ENSG00000064687,13	ABCA7	4.97727	2.6132	3.99471	4.9326	3.16441	1.23176	0.493209	2.12165	4.41128	1.78338	3.35673	3.41299	1.78607	2.21303	1.58828	2.71788	1.5886	4.48619	1.85081	1.23908	3.19183	1.53666	1.0325	1.15844	1.11828	2.34246	1.81784	1.11387
ENSG00000064692,20	SNCAIP	0.0812435	0.0063115	0.0525316	0.0404896	0.00694344	0.00495739	0.00806575	0.00115438	0.0916708	0.00990188	0.0150716	0.014864	0.00957341	0.00190203	0.0278041	0.017768	0.0402709	0.0932889	0.0130383	0.00118802	0.0186382	0.00280063	0	0.00262626	0.00848182	0.0362226	0.0449603	0.0169971
ENSG00000064703,13	DDX20	1.07958	0.950115	0.912962	0.893959	0.919816	0.68799	0.698629	0.552227	0.837169	0.791895	0.677199	0.815891	0.679401	0.559926	0.801735	0.750687	0.953348	0.728495	0.695685	0.57269	0.67392	0.742014	0.307063	0.838844	0.752744	0.734197	0.743527	0.92032
ENSG00000064726,10	BTBD1	1.64245	1.55128	1.74734	1.61343	2.13776	1.49088	2.01706	1.98928	1.81916	2.44187	1.72478	1.9911	1.35729	2.03447	1.96571	2.03252	2.56553	1.34496	2.22328	2.09905	1.26971	2.3836	1.56296	2.25731	2.20121	2.26622	1.8389	2.29845
ENSG00000064763,12	FAR2	0.196939	0.213219	0.155622	0.170572	0.189927	0.122852	0.282402	0.137788	0.226292	0.371903	0.178633	0.219801	0.124608	0.306739	0.15705	0.141386	0.176782	0.1564	0.16237	0.217432	0.156694	0.13104	0.172409	0.145451	0.146897	0.134196	0.138055	0.130905
ENSG00000064787,14	BCAS1	3.17609	5.05938	2.43507	1.80727	4.56177	7.29318	3.99527	7.73287	2.73876	3.19055	6.58863	4.04757	5.63679	5.1922	4.29982	4.85025	4.15792	2.27941	5.48702	8.13056	4.09254	6.89765	7.268	7.71263	6.85821	8.12242	5.32271	4.78896
ENSG00000064835,12	POU1F1	0.0133862	0.0153152	0.00563126	0	0	0	0	0.0051355	0.0297676	0.00587339	0.0141155	0	0	0.0112821	0.00811095	0.00585512	0.0119435	0.00633608	0	0	0.00721006	0.00498366	0	0.00934674	0.00443918	0.00528339	0.00470622	0.0108022
ENSG00000064886,14	CHI3L2	0.0431195	0.0369999	0.0566854	0.159987	0.0310937	0.0101485	0.0311184	0.0434238	0.0455462	0.054393	0.0198926	0.0266253	0.0195982	0.00908541	0.0277598	0.0306482	0.0408769	0.0510243	0.0256905	0.0574575	0.348374	0.01806	0.0288456	0.0169355	0.025024	0.0446743	0.0284243	0.0391452
ENSG00000064932,16	SBNO2	2.05371	1.77311	2.81255	2.28401	1.82592	1.42327	1.90025	1.61948	1.8452	1.91729	1.7798	1.80308	1.67548	1.43126	1.42634	1.42066	1.12714	3.13354	1.28174	1.40911	2.15284	1.53176	1.56174	1.62437	1.47544	1.5762	1.87849	1.3481
ENSG00000064933,19	PMS1	0.204063	0.171586	0.216162	0.246176	0.171617	0.0983703	0.245362	0.0688547	0.247121	0.217906	0.132219	0.231767	0.0994533	0.169914	0.180999	0.162383	0.191941	0.195505	0.141688	0.0834803	0.173475	0.104347	0.130381	0.130467	0.171218	0.115475	0.143486	0.176575
ENSG00000064961,19	HMG20B	4.39062	3.26552	4.07726	4.10982	3.72051	2.89858	3.42594	2.06884	4.78054	5.11588	3.61166	5.20474	3.39497	3.37802	5.11098	4.33497	4.82771	3.31134	3.12608	2.50316	4.04285	3.28281	3.8291	3.82894	4.21706	3.13509	3.38188	4.51336
ENSG00000064989,13	CALCRL	0.569048	0.172131	0.675911	0.97349	0.720089	0.2887	0.83893	0.233638	0.737642	0.957969	0.422428	0.752089	0.347469	0.977404	0.380782	0.324942	0.608879	0.316879	0.396762	0.112549	0.400136	0.147937	0.0430781	0.166622	0.444023	0.149163	0.38342	0.164685
ENSG00000064995,19	TAF11	2.31341	2.17575	2.4165	1.77683	3.16679	2.61166	3.21781	3.21914	2.53735	3.86233	2.7909	2.52607	3.03857	3.07337	2.31643	2.16955	2.42268	2.25497	2.11527	2.83304	2.23866	2.35027	3.2812	2.75835	2.46408	2.32912	2.27457	2.44429
ENSG00000064999,16	ANKS1A	0.325382	0.380516	0.313007	0.245394	0.341288	0.47127	0.296049	0.512415	0.294487	0.214649	0.401295	0.312381	0.399199	0.301085	0.310899	0.310521	0.311632	0.246098	0.368744	0.458621	0.265336	0.326144	0.428976	0.359856	0.341823	0.36866	0.323587	0.319492
ENSG00000065000,20	AP3D1	2.51433	2.77165	2.26632	2.23393	2.25514	2.82241	2.14996	2.7423	1.89651	1.40682	2.63603	2.47124	2.77628	2.17102	2.22046	2.3374	2.21749	1.58109	2.37204	3.02676	2.54071	2.24308	2.53822	2.53347	2.34404	2.57103	2.29526	2.14883
ENSG00000065029,15	ZNF76	0.8281	0.77356	0.657582	0.731571	0.751468	0.826318	0.685555	0.649665	0.764182	0.873651	0.82416	0.707313	0.634348	0.679635	0.926473	1.03644	0.95193	0.704654	0.870848	0.795948	1.11591	1.12004	1.56026	1.13043	0.783739	0.945025	0.891948	1.11374
ENSG00000065054,14	NHERF2	4.26465	3.66342	3.36161	3.84167	1.83424	2.66075	4.19034	2.66552	4.46679	3.50615	2.50129	2.5485	2.4621	3.74318	1.58508	2.08979	1.68863	1.63239	1.42875	2.02584	1.55853	1.72238	1.6206	2.48438	1.25526	1.93221	2.3599	1.87343
ENSG00000065057,9	NTHL1	0.699791	0.893225	0.853117	0.870426	0.510803	0.564691	1.09545	0.558853	0.60976	0.990058	0.963811	0.999428	0.662089	1.33606	0.545164	0.612177	0.586145	0.39207	0.643578	0.541307	0.384612	0.521062	0.583654	0.648169	0.416773	0.450938	0.622599	0.530131
ENSG00000065060,18	BLTP3A	0.722819	0.617028	0.528871	0.619014	0.599463	0.415641	0.512901	0.437902	0.533993	0.504365	0.729556	0.697054	0.666846	0.755546	0.715269	0.596997	0.718178	0.279057	0.668399	0.54951	0.517648	1.0674	0.429599	0.754699	0.507976	0.982838	0.556516	0.77663
ENSG00000065135,12	GNAI3	1.79689	1.78546	2.32212	1.76464	2.22753	2.17018	3.15897	2.25796	2.49268	3.50775	1.88539	2.01718	2.01035	2.89923	1.7885	1.64993	1.90359	3.38731	2.24887	2.70753	2.02213	2.02851	1.6747	2.10458	1.89118	1.96573	2.08018	1.83321
ENSG00000065150,21	IPO5	1.41628	1.10757	1.29706	1.33494	1.0443	0.651343	1.01506	0.372223	1.30178	0.964266	0.806806	1.24511	0.708828	0.873981	1.40856	1.28169	1.44956	1.0017	1.05526	0.573319	1.02588	0.859406	0.438778	0.828632	1.14017	0.911092	1.15496	1.43846
ENSG00000065154,12	OAT	2.94993	1.46089	3.12473	3.53185	1.38958	1.33364	2.23612	1.03401	3.64806	3.01233	1.43784	2.72136	1.44205	1.61874	1.6974	1.93081	1.85566	1.81317	1.13569	0.925889	1.14308	0.671594	0.160041	1.31142	2.05506	0.724549	1.64521	0.959042
ENSG00000065183,16	WDR3	0.640175	0.614525	0.520221	0.578402	0.471994	0.408648	0.39407	0.340243	0.527769	0.490523	0.405033	0.640184	0.442836	0.33952	0.607386	0.579148	0.729998	0.390223	0.468184	0.249056	0.407044	0.425517	0.221821	0.455716	0.64414	0.483154	0.480877	0.637556
ENSG00000065243,20	PKN2	0.869071	1.19479	0.979381	0.868704	1.00184	1.2796	1.05117	1.56811	0.738053	0.880117	1.20355	0.883023	1.01827	1.05312	0.730988	0.831062	0.896208	0.889304	1.22182	1.37012	0.772422	1.84051	1.75753	0.995518	1.01787	1.56251	0.974861	0.85756
ENSG00000065268,11	WDR18	1.19013	0.889103	0.95331	0.993645	1.26028	0.86718	1.74804	0.406546	1.03687	1.25897	0.902548	1.18789	0.740994	0.769468	1.31876	1.76849	1.57098	0.83341	0.996062	0.68874	0.649807	0.934723	0.333138	0.637473	1.6598	0.830072	0.808175	1.69713
ENSG00000065308,5	TRAM2	0.103946	0.0913959	0.109319	0.115416	0.079953	0.0285419	0.0631082	0.00664631	0.139974	0.0620771	0.0441481	0.0879561	0.0393703	0.0389363	0.0498612	0.0656728	0.0721335	0.124368	0.0387848	0.0205199	0.0933117	0.0247242	0.0196669	0.0252009	0.0526637	0.0455847	0.0690284	0.0733951
ENSG00000065320,9	NTN1	0.87089	0.888966	0.812303	0.856661	0.709627	0.456897	0.497048	0.42076	0.999467	0.530653	0.638205	0.934876	0.599968	0.575001	1.03252	0.923268	0.856349	0.599857	0.812954	0.495056	0.332391	0.648846	0.212231	0.806573	0.953322	0.687869	0.672326	0.666489
ENSG00000065325,13	GLP2R	0	0	0	0	0	0	0	0	0	0	0	0	0	0	0	0	0	0	0	0	0.00177234	0	0	0	0	0	0	0
ENSG00000065328,17	MCM10	0.00464126	0.00177003	0.00390494	0	0.00535495	0.0109236	0.001914	0.00356116	0.0020642	0	0	0.00191059	0.0063285	0	0	0.00609026	0	0.00659054	0.00201109	0.0054974	0.0249987	0.00691173	0.027097	0	0.0138524	0.00183185	0.00163174	0
ENSG00000065357,20	DGKA	4.8178	5.36593	4.15127	3.20343	4.1578	3.40882	3.21013	4.69097	3.23609	4.43556	4.4583	4.57266	3.14273	4.00607	5.88274	5.49518	7.21806	5.09474	6.11537	4.83106	3.99331	3.00385	3.60708	4.62658	4.3005	4.31285	2.9214	5.5624
ENSG00000065361,17	ERBB3	26.0757	26.8612	23.5184	22.7801	28.7888	31.8005	19.2161	31.64	18.6214	15.5256	34.3615	27.0941	30.9522	24.666	25.9303	26.1521	21.7634	13.0231	26.0268	29.9609	15.2879	22.016	19.059	21.7546	33.2899	20.638	22.2164	21.3896
ENSG00000065371,18	ROPN1	0	0	0	0	0	0	0.00400898	0	0	0	0	0	0	0	0.00294518	0	0	0	0	0	0.00523611	0	0.00472968	0.00678782	0	0	0	0
ENSG00000065413,20	ANKRD44	0.0437714	0.0127428	0.0328915	0.0669128	0.0273714	0.00692041	0.0231491	0.0105114	0.038043	0.0214044	0.0274823	0.0250335	0.0139718	0.0222473	0.014172	0.0102305	0.0092418	0.346043	0.0196904	0.0282314	0.12022	0.00771262	0.00520203	0.00979876	0.0146264	0.00580266	0.0298379	0.0110549
ENSG00000065427,15	KARS1	6.04575	5.97856	5.71729	5.77431	5.97266	5.66099	6.61269	6.4268	5.36803	5.59609	5.59042	6.03739	6.7499	5.55782	6.92164	7.32737	7.72052	3.84122	8.25678	6.75134	4.92695	6.94863	6.90291	7.04319	6.58217	5.85721	6.93993	6.75039
ENSG00000065457,11	ADAT1	1.70536	1.4202	1.54827	1.50825	1.46064	0.921513	1.2379	0.69764	1.08351	1.04984	1.16979	1.59028	0.984697	1.24297	1.48406	1.54513	1.7467	1.39612	1.50428	1.15081	1.08256	1.67148	1.4181	1.20289	1.27534	1.67585	1.1777	1.4218
ENSG00000065485,20	PDIA5	0.0276213	0.0243943	0.0226277	0.0431511	0.0310301	0.0150547	0.0299756	0.0128276	0.0362072	0.0299792	0.0214615	0.0281268	0.0244476	0.0208291	0.0259853	0.0178044	0.0233474	0.0289004	0.0170079	0.0160712	0.0180094	0.0108246	0.00919472	0.0157335	0.0250692	0.0212299	0.0235106	0.0170103
ENSG00000065491,8	TBC1D22B	0.417471	0.527202	0.441302	0.371596	0.557533	0.626243	0.417473	0.566717	0.395824	0.407943	0.52568	0.406656	0.517107	0.456245	0.416957	0.484263	0.540299	0.322821	0.540692	0.551836	0.401943	0.552238	0.727623	0.642781	0.507118	0.514231	0.474184	0.450412
ENSG00000065518,8	NDUFB4	8.54083	7.03954	9.45589	9.45565	8.41576	8.33842	10.7583	6.86733	10.5267	13.9446	6.4554	8.91602	7.52699	9.12728	9.92167	10.3364	11.7543	5.67201	9.6108	6.03892	4.16929	9.07506	6.10171	9.90023	7.83676	8.32828	8.56986	9.8652
ENSG00000065526,13	SPEN	2.32276	2.2734	1.70117	1.63794	1.98071	1.82676	1.63675	2.24806	1.47704	1.03752	2.17975	1.945	2.05835	1.57039	1.62239	1.59915	1.53073	1.55422	1.7131	1.76454	1.80184	1.89197	2.21405	1.7157	2.01925	1.78396	1.80291	1.90372
ENSG00000065534,20	MYLK	0.0096428	0.0147098	0.00917121	0.0238933	0.0217675	0.00907806	0.0169437	0.0138325	0.0208838	0.0198669	0.0110524	0.0162231	0.00952772	0.0222611	0.00533469	0.0047679	0.00935171	0.0174631	0.00435996	0.00463483	0.0176137	0.00842869	0.00571133	0.00439106	0.0105666	0.00794276	0.00353754	0.00879633
ENSG00000065548,18	ZC3H15	2.26415	2.40635	2.7716	2.67444	3.08885	2.82958	4.79784	2.82541	3.54989	6.39726	2.42949	3.07267	2.87238	4.24011	2.79806	2.49871	3.31214	2.1528	2.80738	3.06099	1.90298	2.69	1.8545	3.08539	2.47862	2.80072	2.75718	2.89523
ENSG00000065559,15	MAP2K4	0.558133	0.717359	0.602519	0.520961	0.636408	0.905667	0.650022	1.01574	0.533049	0.607916	0.741347	0.671183	0.796301	0.721756	0.6792	0.722159	0.627274	0.583234	0.733227	0.938295	0.596206	1.36857	1.22264	1.01899	0.718658	1.18225	0.843403	0.844957
ENSG00000065600,13	PACC1	0.135356	0.194438	0.265725	0.19285	0.257681	0.172029	0.197228	0.169632	0.214712	0.314765	0.242643	0.250739	0.225576	0.230061	0.179066	0.159853	0.156999	0.130272	0.173998	0.288584	0.165252	0.230128	0.199757	0.110263	0.231918	0.259995	0.141176	0.225737
ENSG00000065609,15	SNAP91	0	0	0	0	0	0	0	0	0	0	0	0	0	0	0	0	0	0	0	0	0	0	0	0.000512035	0	0	0	0
ENSG00000065613,15	SLK	6.56882	8.35801	7.13469	3.80833	12.1023	21.5685	11.7444	24.9705	6.87252	9.66952	13.6953	9.04762	14.3834	11.4144	5.85412	6.71845	6.24918	5.14375	7.75977	16.6739	6.86271	13.2337	15.7226	8.77621	11.4722	12.116	10.7729	8.46751
ENSG00000065615,14	CYB5R4	0.241154	0.322297	0.320503	0.270275	0.475218	0.405842	0.407477	0.563288	0.390098	0.533731	0.351059	0.398843	0.403509	0.50722	0.284481	0.238965	0.285616	0.583858	0.28389	0.486174	0.459788	0.367865	0.430892	0.358372	0.366599	0.272066	0.326377	0.267793
ENSG00000065618,21	COL17A1	0.197993	0.088361	0.0567089	0.0833608	0.0656155	0.0793182	0.0608034	0.156765	0.0749426	0.0388154	0.0866219	0.0346828	0.0899901	0.0248532	0.0178676	0.0221112	0.0582586	0.370877	0.0109522	0.00831616	0.195134	0.0486189	0.0758331	0.0205899	0.0139701	0.0648444	0.0710901	0.0611897
ENSG00000065621,15	GSTO2	0.500418	0.189628	0.45589	0.418804	0.342008	0.120028	0.441651	0.112499	0.294858	0.489478	0.231912	0.35164	0.159357	0.158495	0.393984	0.312291	0.406673	0.353031	0.229265	0.100675	0.199146	0.239704	0.130262	0.275967	0.234656	0.208832	0.228601	0.524707
ENSG00000065665,21	SEC61A2	0.404939	0.324088	0.371887	0.343095	0.388243	0.295314	0.345745	0.236309	0.291706	0.340331	0.348818	0.36391	0.3007	0.350902	0.359401	0.35923	0.389286	0.575009	0.326213	0.32426	0.211964	0.299393	0.180364	0.304646	0.300728	0.36242	0.292752	0.349783
ENSG00000065675,16	PRKCQ	0.0315343	0.00286338	0.0385337	0.0540809	0.022523	0.00353422	0.0408709	0.0190109	0.084817	0.019107	0.0213765	0.0377072	0.0225227	0.0164527	0.0131931	0.0144499	0.00401939	0.030563	0.00780801	0.00889313	0.0824982	0.00167716	0	0.00209699	0.0268907	0.0077048	0.0274525	0.00121176
ENSG00000065717,16	TLE2	0.979809	0.666639	0.90564	0.957606	0.72446	0.92026	0.502706	0.933562	0.773338	0.746785	0.974985	0.963852	1.05166	0.676532	0.831995	1.12675	0.866004	0.72723	0.65976	0.6393	1.00346	1.70574	2.83111	1.2125	0.800878	0.895084	0.936387	1.30479
ENSG00000065802,12	ASB1	0.838485	0.69112	0.720633	0.802849	0.852994	0.369225	0.594893	0.276712	0.773901	0.660633	0.480113	0.823941	0.389296	0.440729	0.87134	0.670409	0.868784	0.524905	0.460989	0.199343	0.631302	0.543774	0.228097	0.421784	0.699638	0.366526	0.497653	0.862152
ENSG00000065809,14	FAM107B	0.324337	1.33649	0.175882	0.281934	0.632483	1.41057	0.352604	6.33091	0.560235	0.175965	0.787611	0.521499	2.30276	1.01213	0.288939	0.211522	0.711648	0.326146	0.449409	1.5069	0.968427	0.264882	1.89924	1.06435	0.761086	0.651923	0.510996	0.211771
ENSG00000065833,9	ME1	0.0839069	0.142706	0.0526176	0.0416641	0.0889925	0.0932213	0.0863982	0.0871734	0.0978138	0.113419	0.0648476	0.0596413	0.0938017	0.0834558	0.151259	0.0975651	0.0953238	0.0439092	0.11517	0.121401	0.0376147	0.0702379	0.0659249	0.0942485	0.0857233	0.100791	0.0568	0.0647658
ENSG00000065882,18	TBC1D1	0.351807	0.46243	0.294824	0.296078	0.347613	0.459495	0.352477	0.293409	0.225113	0.274554	0.391503	0.421301	0.400277	0.42894	0.427457	0.361285	0.357316	0.314174	0.439447	0.439212	0.251155	0.274724	0.346384	0.401964	0.350771	0.22063	0.345473	0.554325
ENSG00000065883,18	CDK13	0.754779	0.807503	0.76256	0.612049	0.726146	0.723612	0.752614	0.873712	0.68301	0.619805	0.878657	0.836786	0.772136	0.614738	0.640083	0.656915	0.619889	0.693396	0.640767	0.718122	0.800644	0.812932	0.979996	0.711282	0.694519	0.804733	0.718987	0.720835
ENSG00000065911,13	MTHFD2	0.575081	0.558771	0.9831	0.518981	0.76494	0.393119	1.17823	0.269809	1.01655	1.28895	0.579376	0.974075	0.456167	0.889105	0.548202	0.477446	0.686316	0.759393	0.542814	0.309487	1.77169	0.340926	0.171082	0.480828	0.371703	0.717077	0.772672	0.396084
ENSG00000065923,10	SLC9A7	0.210038	0.105339	0.161586	0.280692	0.117018	0.0562059	0.0866171	0.03753	0.223298	0.0908947	0.116809	0.174702	0.0961182	0.0715365	0.112883	0.103197	0.120014	0.0857982	0.0916342	0.0346477	0.273527	0.0358848	0.00629928	0.0447	0.103526	0.0511025	0.132514	0.0650108
ENSG00000065970,9	FOXJ2	2.8393	2.63108	1.93909	1.98793	1.93761	2.06055	2.20037	1.89994	1.62838	1.59761	2.29735	2.34176	2.30592	2.04871	2.55766	2.50147	2.11483	1.59934	2.01042	2.19822	1.9612	2.79381	2.42417	2.43675	2.16413	2.44033	1.97516	2.66968
ENSG00000065978,19	YBX1	10.9897	11.7327	12.7113	12.2948	12.3757	11.9405	12.0662	7.97431	13.1565	22.1185	7.60848	13.1336	12.0328	12.0854	17.3737	16.589	16.6316	10.0371	13.2281	9.83273	23.6191	18.2114	35.2509	24.2666	12.9695	8.67504	15.6551	22.1924
ENSG00000065989,16	PDE4A	0.435106	0.0846273	0.316657	0.544153	0.122993	0.0266255	0.134575	0.0250387	0.448951	0.0820909	0.0871743	0.204188	0.0969025	0.0806769	0.245184	0.317827	0.139757	0.255376	0.0754138	0.0206147	0.173424	0.0696553	0.00635068	0.0470901	0.122648	0.0583887	0.258522	0.289669
ENSG00000066027,12	PPP2R5A	1.14778	0.818082	1.23906	1.39312	1.18022	0.940351	1.16254	0.87836	0.992846	1.41775	0.929544	1.34996	0.832767	1.1512	1.09195	1.02118	1.08179	1.17769	1.1824	1.08689	0.636849	0.800865	0.535732	0.768858	0.949827	0.777783	1.02918	0.955345
ENSG00000066032,19	CTNNA2	0	0	0	6,21889735786915e-05	0	7,39663061559206e-05	0	0	0.000139772	0	0	0	0	0	0	0	7,01002808736963e-05	0	6,80879334630584e-05	0	0	0	0	5,48588905647573e-05	0	0	5,52445131205335e-05	0.000126802
ENSG00000066044,15	ELAVL1	1.51414	1.47342	1.25338	1.32414	1.3525	1.13807	1.10582	0.747659	1.21866	1.04582	1.29019	1.51603	1.36085	1.11971	1.52859	1.49121	1.61243	1.01955	1.39895	1.18792	0.944453	1.5202	0.995687	1.26356	1.51123	1.3109	1.28618	1.51746
ENSG00000066056,14	TIE1	0.00519701	0	0	0.0041136	0.00599616	0.00489264	0.00428637	0.00398758	0	0	0	0	0	0	0.00314897	0.00909268	0.00463691	0.0196792	0.0045038	0	0.00559841	0	0	0	0	0	0	0
ENSG00000066084,13	DIP2B	0.639452	0.600758	0.501079	0.404171	0.596759	0.546022	0.522734	0.467104	0.417674	0.341238	0.686732	0.626317	0.640046	0.4928	0.52185	0.471045	0.498956	0.598641	0.494039	0.433017	0.494135	0.492297	0.314552	0.483724	0.564651	0.553197	0.472523	0.492783
ENSG00000066117,15	SMARCD1	3.60376	2.77135	3.35021	3.02271	2.54095	1.56372	2.70932	0.881876	3.26491	2.23841	2.2441	3.14404	2.19067	1.96862	2.89348	3.0423	2.6861	2.15502	2.53187	1.66291	1.89313	1.95454	0.887481	2.02959	2.65576	1.97258	2.15857	3.19532
ENSG00000066135,13	KDM4A	0.71443	0.677985	0.623803	0.629607	0.613425	0.533769	0.464202	0.474868	0.550508	0.395478	0.692035	0.642909	0.628665	0.437595	0.651847	0.66132	0.64114	0.493479	0.653332	0.449347	0.467583	0.50722	0.359712	0.553946	0.517922	0.608219	0.535935	0.584898
ENSG00000066136,21	NFYC	0.674524	0.624183	0.566303	0.586275	0.672047	0.618772	0.559891	0.613557	0.497646	0.490949	0.720375	0.709271	0.660222	0.532133	0.749442	0.669337	0.636476	0.626291	0.714176	0.595095	0.602678	0.596487	0.646548	0.578429	0.652463	0.60852	0.612833	0.661535
ENSG00000066185,13	ZMYND12	0.0266139	0.0135329	0.0373194	0.0386206	0.0204709	0.00835174	0.0365842	0.0068068	0.00789101	0.0389241	0.014032	0.0255632	0.0161284	0.00747684	0.0430023	0.0582046	0.0514489	0.0251943	0.049972	0.024518	0.0334477	0.00660553	0.0345288	0.0278742	0.0205935	0.0315126	0.0374268	0.035794
ENSG00000066230,12	SLC9A3	0.206587	0.0682267	0.14335	0.104518	0.0958329	0.0441106	0.119447	0.346435	0.0511493	0.177548	0.229071	0.0859186	0.168432	0.0897494	0.0800086	0.0912925	0.0551066	0.239922	0.0350679	0.0302714	0.0802989	0.0237872	0.0373024	0.0416381	0.0805157	0.0369861	0.582539	0.0790572
ENSG00000066248,15	NGEF	0.00341848	0.00456295	0.00431422	0.00135292	0.00690225	0.00563197	0.00070487	0.00459015	0.00152037	0.00449972	0.00540709	0.0056289	0.00155373	0.00864341	0.00828528	0.00224286	0.00686263	0.00809033	0.00148125	0.000674843	0.00184126	0.00636346	0.0216212	0.0161116	0.00453459	0.014167	0.00480737	0.0110343
ENSG00000066279,19	ASPM	0.00735092	0.00280341	0.00463854	0.0145463	0.00212032	0	0.00303144	0.00423018	0.0130773	0.0112886	0.00581357	0.00605205	0.00668214	0.00309773	0.0066811	0	0.00163967	0.046972	0.00318521	0.00725574	0.0257357	0.00273674	0.0017882	0	0.00731322	0.00145066	0.00904534	0.00593192
ENSG00000066294,15	CD84	0.110738	0.0159797	0.0503621	0.135033	0.0621567	0.00563528	0.0913343	0.00229642	0.090515	0.12344	0.0725878	0.125669	0.021765	0.247203	0.0398963	0.0576006	0.0373852	0.356993	0.0804051	0.0496301	0.812471	0.00668556	0.00873677	0.0104489	0.115133	0.0118127	0.15573	0.00483035
ENSG00000066322,15	ELOVL1	18.342	16.2218	18.5558	16.192	13.9854	12.106	14.5603	7.84797	14.4781	15.1463	13.8449	16.5181	12.2256	13.3452	20.1717	18.6697	17.3305	10.9163	17.0461	12.2315	10.8858	14.7925	6.05289	12.1375	17.9218	17.0407	12.6896	16.6267
ENSG00000066336,13	SPI1	0.0400824	0.00965441	0.0408231	0.0534341	0.00973598	0.00397209	0.0156595	0.00971195	0.0319003	0.0259173	0.0266944	0.0451579	0.023012	0.0551179	0.00894772	0.00553643	0.00376448	1.55572	0.00548462	0.0366482	1.04991	0.0015708	0.0102637	0	0.0265845	0.0149874	0.0296671	0
ENSG00000066379,15	POLR1H	1.49219	1.29866	1.43251	1.84739	1.74372	1.81903	1.65674	0.954109	1.4294	1.79628	1.31124	1.66954	1.7564	1.75747	1.7967	1.57313	1.68982	1.50314	1.90657	1.08766	1.93717	1.42446	0.986595	1.32241	1.7383	1.34401	1.2779	1.8834
ENSG00000066382,17	MPPED2	0.101709	0.0173358	0.122384	0.0948986	0.13505	0.0652616	0.142937	0.0505734	0.0849109	0.136622	0.0844826	0.123034	0.0593991	0.0909899	0.0454461	0.0556718	0.0217998	0.0457215	0.0241285	0.0179473	0.0293806	0.0152311	0.0176926	0.0269786	0.0497459	0.0309487	0.0619277	0.049979
ENSG00000066405,13	CLDN18	0	0	0	0	0	0	0	0	0.0029291	0	0	0	0.00299339	0	0	0	0	0	0	0	0.00709464	0	0	0	0	0.00259941	0	0
ENSG00000066422,7	ZBTB11	1.9663	2.08354	2.34624	1.64018	2.31094	1.79749	1.73592	1.80546	1.88663	1.93626	1.81157	2.01102	1.69119	1.93172	1.65023	1.78779	1.79798	2.37013	1.60524	1.51731	1.49105	1.72479	1.34288	1.58329	1.81176	1.75783	1.59442	2.01709
ENSG00000066427,25	ATXN3	0.607122	0.49837	0.677438	0.678348	0.751735	0.477466	0.783171	0.393403	0.596014	0.883615	0.567983	0.769581	0.501409	0.677054	0.54395	0.44691	0.68372	0.504648	0.498872	0.434099	0.496493	0.527864	0.318794	0.447179	0.580683	0.515777	0.488066	0.581039
ENSG00000066455,13	GOLGA5	1.86186	1.96394	1.76785	1.6173	1.86619	2.07064	2.03433	2.00464	1.57768	1.74438	1.83578	1.80668	1.90546	1.90045	2.05171	1.98359	1.95343	1.0518	2.06984	2.37739	1.13717	2.00164	1.98083	2.20598	1.99183	1.92116	1.89199	1.86434
ENSG00000066468,24	FGFR2	1.40145	1.74286	1.52865	2.33451	1.56062	0.719164	1.31142	0.608899	1.80942	0.868595	1.80688	2.04282	1.5202	1.35865	2.32128	1.70331	1.60742	0.898054	1.40947	0.486045	0.615631	1.37139	0.435928	0.98723	1.99932	1.17957	1.32332	1.65466
ENSG00000066557,6	LRRC40	0.170292	0.193389	0.289735	0.259099	0.31873	0.144286	0.379222	0.139373	0.358489	0.400156	0.155627	0.263268	0.125559	0.314158	0.194901	0.175455	0.204273	0.213153	0.163975	0.153893	0.134526	0.166247	0.0865332	0.18364	0.169418	0.12845	0.199566	0.200021
ENSG00000066583,12	ISOC1	1.00799	1.00539	1.17927	0.920603	1.10105	0.932109	0.914994	0.562898	1.33164	1.11483	1.15725	1.17853	0.824112	1.17127	1.09503	1.0331	1.2559	0.72837	1.0131	0.715884	0.648935	0.768309	0.325006	0.903715	0.874251	0.748602	0.918455	1.03
ENSG00000066629,19	EML1	0.02307	0.0742479	0.113619	0.0721518	0.0305127	0.100648	0.0733258	0.0971407	0.0450455	0.0162944	0.156048	0.0639297	0.0782579	0.0754035	0.073302	0.09254	0.0466897	0.0229047	0.0531515	0.116411	0.0569773	0.0314228	0.0804849	0.0381099	0.0570992	0.0208759	0.0700295	0.0136219
ENSG00000066651,20	TRMT11	0.0592593	0.0508492	0.0609869	0.0657517	0.0470055	0.0264	0.0658949	0.0312597	0.0701246	0.0905387	0.0407287	0.0457392	0.0274149	0.0477148	0.040074	0.0407314	0.0514565	0.0515904	0.0380577	0.0204722	0.0353379	0.0330932	0.0175046	0.0314022	0.0393035	0.043019	0.0398077	0.0439773
ENSG00000066654,14	THUMPD1	2.07621	1.74219	1.9119	1.74074	1.66568	1.4639	1.57716	1.09873	1.87805	1.40821	1.74776	2.05412	1.30169	1.43888	1.94647	1.92643	2.21041	1.3251	2.07082	1.26486	1.15141	1.7291	0.723758	1.3863	1.92281	1.73138	1.65961	2.10787
ENSG00000066697,15	MSANTD3	0.261861	0.28533	0.267528	0.303504	0.334498	0.268535	0.23526	0.16863	0.366025	0.287238	0.23175	0.25024	0.250789	0.22464	0.339999	0.290435	0.292049	0.168213	0.263403	0.195699	0.599432	0.17409	0.204752	0.326501	0.254315	0.191942	0.256461	0.260366
ENSG00000066735,16	KIF26A	0.018113	0.0118418	0.00653117	0.0122889	0	0.0365404	0.0149392	0.00794159	0.00920657	0.00454134	0.0218284	0.0127822	0.00940862	0.0152659	0.00783929	0.0158452	0.0069261	0.0514405	0.031394	0.032692	0.0278743	0.00192669	0.015107	0.0162606	0.0240268	0.00408514	0.00727775	0.0104403
ENSG00000066739,12	ATG2B	0.96481	0.847428	0.873834	0.835071	0.886122	0.688305	0.754049	0.670029	0.804713	0.534852	0.876155	1.00473	0.701874	0.649602	0.726192	0.643173	0.66818	0.773628	0.792299	0.711136	0.497583	0.644113	0.347066	0.607826	0.805776	0.771309	0.645731	0.668287
ENSG00000066777,9	ARFGEF1	2.06187	1.94253	1.79499	1.66091	1.93088	1.82413	1.8521	1.6691	1.65442	1.50414	2.01896	2.10178	1.54032	1.5636	1.66263	1.75882	1.57272	1.45641	1.606	1.74973	1.18222	1.86816	1.59295	1.62689	1.86115	2.13459	1.65827	1.61262
ENSG00000066813,14	ACSM2B	0	0	0	0	0	0	0	0	0	0	0	0	0	0	0	0	0	0	0	0	0	0	0	0	0	0	0	0
ENSG00000066827,16	ZFAT	0.0694085	0.0644978	0.0493496	0.0634508	0.0772617	0.0851306	0.0685345	0.0678826	0.0747822	0.0600501	0.0664896	0.0728389	0.0582062	0.0704452	0.0684149	0.0773947	0.0610559	0.0735724	0.0745526	0.0497902	0.0926719	0.0807975	0.134124	0.0703063	0.0661347	0.0740816	0.0677073	0.084015
ENSG00000066855,16	MTFR1	0.159957	0.145574	0.145285	0.179845	0.145755	0.158289	0.188898	0.149231	0.199679	0.129201	0.132254	0.167609	0.144578	0.211412	0.132165	0.124029	0.187317	0.11787	0.127594	0.136356	0.146856	0.145495	0.138843	0.152936	0.167575	0.119092	0.125893	0.106343
ENSG00000066923,19	STAG3	0.0655771	0.0857454	0.0761919	0.106285	0.126102	0.188149	0.103022	0.148553	0.0805521	0.0959098	0.125129	0.138831	0.147608	0.0894835	0.0851452	0.207613	0.136523	0.097553	0.129897	0.288502	0.148012	0.186013	0.264354	0.237663	0.0911299	0.170085	0.116373	0.186474
ENSG00000066926,13	FECH	0.643442	0.573609	0.550498	0.792969	0.682869	0.429398	0.501586	0.235394	0.567511	0.455047	0.357858	0.621393	0.473845	0.347805	0.710656	0.574758	0.903536	0.380379	0.658787	0.362308	0.35973	0.489212	0.161148	0.46444	0.66265	0.555067	0.437161	0.501706
ENSG00000066933,17	MYO9A	0.246455	0.229721	0.234458	0.22334	0.240916	0.150905	0.216075	0.160512	0.221638	0.182894	0.236964	0.279597	0.166172	0.188743	0.194719	0.198962	0.166911	0.204283	0.208536	0.167948	0.255456	0.265583	0.236035	0.193222	0.17942	0.33854	0.200038	0.24993
ENSG00000067048,17	DDX3Y	0	0	5.71485	5.03174	4.14135	2.35418	0	2.2259	0	5.47363	3.10352	0	0	0	0	0	0	8.41837	0	1.64735	4.47197	0	1.51736	3.76673	0	3.10509	0	0
ENSG00000067057,19	PFKP	0.858598	0.439866	0.475716	0.50365	0.440485	0.174402	0.542075	0.200232	0.475715	0.48769	0.509594	0.622008	0.393903	0.422235	0.636392	0.583407	0.73157	0.625231	0.703589	0.324364	0.492825	0.295066	0.228849	0.44766	0.678441	0.356046	0.535758	0.605762
ENSG00000067064,13	IDI1	3.68009	5.65788	6.23133	3.07728	8.22576	11.3929	10.2571	27.9092	5.20261	17.4326	4.95111	5.44231	8.94521	11.1814	4.229	3.98633	4.77597	8.02692	6.63838	21.3619	7.7671	9.24274	16.333	7.54762	4.86632	8.30515	8.62275	5.25049
ENSG00000067066,17	SP100	1.18927	0.995717	1.04462	0.977852	1.47038	1.52873	1.29395	1.11053	1.21247	1.00705	1.29148	1.1091	1.43418	1.31328	1.30257	1.24209	1.15764	1.26268	1.44105	1.22902	1.44927	1.09024	1.04849	1.28244	1.3764	1.14391	1.28646	1.3941
ENSG00000067082,15	KLF6	11.6901	10.8056	23.9637	13.0367	13.8735	21.0083	15.6168	19.1175	10.2001	15.6376	28.7152	12.7444	22.6377	21.2081	10.3998	10.2157	9.06017	52.7655	15.1748	21.4152	64.5393	12.4942	21.1595	9.1482	18.743	11.2123	12.8696	8.16436
ENSG00000067113,17	PLPP1	0.176487	0.219045	0.231078	0.184331	0.227723	0.201544	0.198102	0.0841338	0.251733	0.262092	0.154168	0.251915	0.169923	0.238521	0.251206	0.214685	0.34009	0.153232	0.199101	0.131115	0.114746	0.202171	0.0853569	0.265418	0.22926	0.222574	0.174762	0.225846
ENSG00000067141,17	NEO1	0.697234	0.690968	0.432045	0.602512	0.361662	0.244281	0.233467	0.219977	0.646014	0.211379	0.392724	0.48216	0.391331	0.251572	0.684689	0.654386	0.591331	0.4114	0.517352	0.324536	0.195468	0.313454	0.229531	0.428554	0.54578	0.370979	0.484196	0.645738
ENSG00000067167,8	TRAM1	7.33762	7.40077	6.92666	7.74482	8.97103	8.05817	9.82154	7.42483	8.00886	8.99909	8.67099	9.23379	8.81421	10.1933	7.96955	8.9711	8.3832	4.75349	10.2773	10.7008	4.91999	8.58943	6.99044	7.84934	8.33138	6.61224	8.94972	7.75342
ENSG00000067177,15	PHKA1	0.256286	0.231726	0.244186	0.215621	0.239885	0.182155	0.172182	0.0859502	0.211359	0.172025	0.173604	0.240346	0.125742	0.141616	0.236018	0.247212	0.253652	0.144605	0.234603	0.0918053	0.0923315	0.120058	0.0511968	0.186059	0.208817	0.182879	0.178416	0.173257
ENSG00000067182,9	TNFRSF1A	9.02185	11.32	10.0604	8.73558	9.5649	11.8244	9.35097	10.9515	8.79067	8.33998	11.7919	9.79497	13.6006	12.0658	9.09694	9.647	9.41674	14.4327	10.5042	11.3658	7.50229	8.51884	8.66979	9.65345	10.1289	11.2805	9.03126	8.64882
ENSG00000067191,17	CACNB1	0.516881	0.253185	0.367054	0.44291	0.262618	0.196429	0.59449	0.360209	0.358533	0.545126	0.395031	0.206919	0.181045	0.195835	0.109185	0.0746698	0.0550026	0.170585	0.106847	0.250882	0.38823	0.0529634	0.11997	0.0662212	0.0723381	0.0673785	0.280084	0.0803594
ENSG00000067208,17	EVI5	0.220091	0.225066	0.210069	0.196347	0.195946	0.162174	0.186206	0.131241	0.182071	0.183889	0.194898	0.241936	0.169118	0.16944	0.23184	0.219484	0.238322	0.205282	0.209	0.141787	0.16068	0.205226	0.201144	0.208863	0.194364	0.193572	0.192376	0.23648
ENSG00000067221,14	STOML1	0.476182	0.346438	0.449946	0.65525	0.67619	0.400016	0.483377	0.337261	0.423563	0.546437	0.471226	0.434262	0.41954	0.623608	0.448327	0.474241	0.588271	0.221923	0.507896	0.295025	0.402477	0.29456	0.235238	0.424561	0.621934	0.393236	0.499661	0.254203
ENSG00000067225,21	PKM	15.1778	14.1766	16.995	18.6896	13.6881	8.73576	8.52678	7.59874	20.2354	10.2231	9.96968	16.0905	12.7768	8.65413	13.7119	16.3331	12.9256	10.9488	11.6489	9.36537	12.2399	13.0247	6.45278	12.3509	14.8813	13.116	13.4191	12.0668
ENSG00000067248,11	DHX29	1.65009	1.65943	1.5944	1.31139	1.56725	1.51362	1.68421	1.31905	1.54501	1.74894	1.52631	1.7747	1.52223	1.43013	1.73518	1.71817	1.73253	1.05192	1.80438	1.4331	0.940344	1.88857	0.959903	1.66681	1.72507	2.0127	1.29491	1.85628
ENSG00000067334,14	DNTTIP2	3.89639	4.38713	4.81092	4.73967	5.93568	4.83535	6.7612	4.60093	4.98871	7.6747	3.68181	4.90909	4.78387	6.36883	4.92109	5.05382	5.20718	4.34323	5.15271	4.68839	5.26938	4.87936	4.2017	6.20675	4.0554	4.30735	4.4654	5.4786
ENSG00000067365,15	METTL22	0.460437	0.558145	0.287084	0.387229	0.455348	0.317363	0.515386	0.42899	0.44247	0.4293	0.411828	0.484004	0.418547	0.349949	0.341262	0.341652	0.359463	0.739434	0.285015	0.217499	0.584571	0.312229	0.356022	0.264085	0.30811	0.447833	0.286175	0.457809
ENSG00000067369,14	TP53BP1	0.725202	0.620753	0.543654	0.639117	0.48675	0.478614	0.478328	0.299115	0.586165	0.339281	0.527078	0.555734	0.469903	0.400572	0.549429	0.452213	0.480281	0.53688	0.478526	0.399758	0.520043	0.34912	0.310738	0.332604	0.422901	0.435035	0.443084	0.434383
ENSG00000067445,22	TRO	0.0838608	0.0399774	0.0440978	0.0331893	0.0120945	0.0394747	0.0518749	0.0482588	0.0372971	0.045994	0.0221075	0.0172608	0.0381156	0.0265046	0.0254064	0.0183404	0.0467643	0.0396938	0.0181688	0.016555	0.0338767	0.0312212	0.0102001	0	0.0139051	0.0827474	0.00737079	0.0507544
ENSG00000067533,6	RRP15	0.327364	0.297966	0.288282	0.264302	0.309717	0.108894	0.196202	0.0837269	0.308661	0.285356	0.177203	0.310847	0.140855	0.180259	0.249928	0.175645	0.379708	0.247922	0.225067	0.105123	0.115198	0.248629	0.021236	0.190481	0.277918	0.19984	0.293101	0.346943
ENSG00000067560,14	RHOA	5.81376	5.7453	5.47703	6.01122	5.68545	5.26624	5.12611	4.48701	5.22261	5.38278	5.08137	6.4318	5.48667	5.14104	6.84352	6.94989	7.47505	5.16207	6.62212	6.67628	8.17637	7.19682	4.46665	6.03168	6.50401	5.66789	5.84438	6.1439
ENSG00000067596,12	DHX8	0.992881	1.09851	0.774164	0.741997	0.883297	1.06741	0.860151	1.03599	0.697961	0.679792	1.03355	0.953684	1.14637	0.788535	1.017	1.0364	1.06922	0.708383	1.00858	1.18034	0.789443	1.04666	1.03336	1.17322	0.990803	1.41033	0.944278	0.8966
ENSG00000067606,17	PRKCZ	0.224903	0.282654	0.217176	0.189481	0.270298	0.277496	0.2403	0.32944	0.237181	0.218291	0.30453	0.260211	0.271039	0.198167	0.249317	0.314493	0.273633	0.238713	0.2392	0.337695	0.310183	0.386303	0.50151	0.315855	0.24635	0.414244	0.293516	0.292168
ENSG00000067646,12	ZFY	0	0	0.915757	0.867314	1.24176	0.978841	0	1.08923	0	1.51924	0.842187	0	0	0	0	0	0	0.585493	0	0.880623	0.600678	0	1.07568	1.03032	0	0.72656	0.00171214	0
ENSG00000067704,10	IARS2	2.03709	1.75551	1.75698	1.87919	1.54802	1.19284	1.39689	0.931267	1.93532	1.12123	1.59475	1.779	1.35537	1.24407	1.93742	1.98731	2.09922	1.16311	1.81343	1.48898	0.96279	1.41039	0.564559	1.44322	1.83777	1.60635	1.59135	1.5991
ENSG00000067715,15	SYT1	0.000391126	0.000149163	0.000329075	0.00557261	0.00045127	0.0018411	0.000645183	0.000450157	0.00121767	0.000343225	0.00123731	0.000322016	0.00106662	0.000494469	0.000236991	0.000684314	0.00104692	0.000555394	0.000169478	0.000617699	0.00168534	0.00174739	0.0024738	0.000409648	0.00038912	0.000463119	0.00137509	0.00142031
ENSG00000067798,16	NAV3	0.000258888	0	0.000435632	0.00245902	0.000149349	0	0	9,93202083371703e-05	0.000575702	0.000113591	0	0.000106572	0	0	0.000235298	0	0.00034648	0.00477903	0	0.000511072	0.005996	0.000192767	0.00025191	9,03825802944565e-05	8,58533503251818e-05	0	0.000182036	0.000626738
ENSG00000067829,20	IDH3G	3.94401	3.38929	3.35149	3.36115	2.73029	2.94567	3.02522	2.55207	3.13399	3.19564	3.07758	3.57183	2.8323	3.27974	3.40938	3.38121	3.5776	2.33974	2.71156	2.66796	2.67664	3.16184	2.46893	3.18529	3.58372	3.65295	3.13373	3.55398
ENSG00000067836,13	ROGDI	2.60599	2.13602	2.71615	1.97037	2.33357	1.92241	2.85512	1.7757	2.6467	2.55989	2.85051	2.33766	2.13908	2.21275	2.21534	2.39881	2.65482	1.56488	1.82019	1.56638	1.55028	1.83905	1.53281	1.7517	1.80581	1.55051	1.76402	1.99308
ENSG00000067840,13	PDZD4	0	0.00308839	0.00340671	0.00640998	0.00467173	0	0.00667919	0	0	0.00710639	0	0.00333364	0	0	0	0.00354214	0.00361271	0.0191655	0	0	0.026171	0.00301494	0	0.00282722	0.00268555	0.00319626	0.0028471	0
ENSG00000067842,19	ATP2B3	0.0052832	0.00268646	0	0.00139394	0	0	0.00145249	0	0	0	0.00185702	0.00434969	0.00160085	0	0.00426826	0.00308116	0.00942763	0.00166713	0.00152617	0	0.0189709	0	0	0	0	0.0027803	0	0.00284223
ENSG00000067900,9	ROCK1	0.762721	0.553953	0.67065	0.719673	0.71813	0.507622	0.666513	0.38839	0.644794	0.633099	0.646903	0.828399	0.544536	0.619066	0.632588	0.585404	0.66518	1.0938	0.557874	0.420345	0.604555	0.448088	0.306502	0.538803	0.596191	0.520098	0.534369	0.649342
ENSG00000067955,15	CBFB	0.796144	0.682699	0.751722	0.836023	0.714238	0.704456	0.79876	0.560676	0.688301	0.855449	0.721753	0.869581	0.691804	0.774542	0.697013	0.764857	0.706071	0.625295	0.738343	0.742056	0.69264	0.772192	0.555787	0.666185	0.701585	0.662463	0.808856	0.879356
ENSG00000067992,17	PDK3	1.08486	0.432258	0.592608	0.682479	0.414115	0.201979	0.470756	0.100426	0.973387	0.32207	0.278879	0.436588	0.25758	0.168311	0.614825	0.603182	0.444243	0.998894	0.427983	0.10868	0.347399	0.230078	0.0945334	0.228943	0.579027	0.309954	0.759021	0.409411
ENSG00000068001,14	HYAL2	4.97471	3.09173	4.263	5.32312	3.40129	2.29832	2.9633	1.00727	3.72848	3.37514	2.62288	4.19051	2.0517	2.56224	4.647	4.25114	4.52077	2.72532	3.45292	1.63677	1.41417	2.1779	0.605079	2.8142	3.17726	3.05428	2.41293	3.80997
ENSG00000068024,18	HDAC4	0.0800272	0.0818825	0.0758159	0.0679791	0.0705635	0.0425703	0.0595651	0.043931	0.0763927	0.0499577	0.053857	0.0731182	0.0476104	0.0479813	0.0654418	0.0734228	0.0667584	0.132731	0.0608951	0.0290276	0.113543	0.0494144	0.0414675	0.0549693	0.0472522	0.0806338	0.0613031	0.0719293
ENSG00000068028,18	RASSF1	0.585291	0.415095	0.319651	0.52017	0.604208	0.493011	0.584362	0.519991	0.566284	0.423503	0.389798	0.363518	0.401364	0.294243	0.416856	0.413203	0.448919	0.738761	0.489424	0.421629	0.918091	0.535199	0.339711	0.573574	0.367761	0.316116	0.469305	0.546882
ENSG00000068078,20	FGFR3	11.7725	2.2575	11.4325	8.03305	9.05235	1.09788	5.66754	0.968412	13.8068	10.4991	4.7243	8.47702	2.89174	3.58313	8.99363	6.44388	9.34472	15.0224	4.27918	1.15982	3.47457	2.31372	0.452463	4.34449	4.02398	6.88087	6.64298	6.23603
ENSG00000068079,8	IFI35	3.88927	3.53478	3.43523	3.36156	7.65081	4.72767	5.06362	8.42656	5.54051	4.06677	5.40537	3.28793	9.88835	7.42243	4.11725	4.08019	4.095	2.84952	7.28337	5.95399	3.49941	3.83905	5.93041	4.67172	5.98929	3.59943	5.25988	3.90808
ENSG00000068097,16	HEATR6	0.591425	0.483488	0.520563	0.573762	0.367429	0.331217	0.3327	0.144282	0.374995	0.26615	0.626846	0.584307	0.35014	0.393656	0.621149	0.538604	0.570982	0.353153	0.544078	0.241889	0.290781	0.36359	0.0826336	0.26895	0.53106	0.466857	0.437183	0.457677
ENSG00000068120,15	COASY	11.6882	11.8867	11.4428	11.5409	10.7829	10.3061	9.38391	8.87649	10.8432	8.11733	11.2161	11.1973	11.6678	10.5359	12.5711	14.595	12.1347	7.8517	12.1799	12.2305	8.83173	13.9533	14.4665	14.7535	12.3021	12.9246	10.4034	12.981
ENSG00000068137,15	PLEKHH3	3.57101	3.96005	4.21906	2.58601	4.58766	4.41096	3.50928	4.04195	3.3679	4.13377	4.40652	3.99302	4.17852	3.54333	3.62159	3.07961	4.55326	3.2127	3.80801	1.96987	3.86047	3.81872	2.73545	3.96117	3.23354	4.21832	2.57327	4.01594
ENSG00000068305,19	MEF2A	0.559473	0.532398	0.648753	0.59648	0.556802	0.528857	0.610232	0.675742	0.498328	0.417478	0.595574	0.587208	0.62205	0.577385	0.53778	0.502079	0.591542	0.451807	0.558729	0.440581	0.446889	0.64556	0.468845	0.408715	0.5407	0.515542	0.515957	0.535011
ENSG00000068308,15	OTUD5	1.46735	1.54373	1.3809	1.16396	1.51055	1.81906	1.40847	1.70337	1.09142	1.11836	1.59732	1.44761	1.83692	1.48991	1.59424	1.58242	1.45593	1.53877	1.53746	1.68558	2.00992	1.42931	1.93246	1.43968	1.75556	1.64757	1.34974	1.33466
ENSG00000068323,17	TFE3	2.99917	4.05552	2.9516	3.03096	3.15317	3.3027	2.88054	3.29259	3.30858	2.70057	2.90659	2.93342	3.33136	3.00952	3.04141	3.71287	3.13707	4.52936	2.95879	3.09792	4.85887	3.41098	5.05946	4.10077	3.25645	3.13397	3.36975	3.17851
ENSG00000068354,16	TBC1D25	0.808616	0.881088	0.781747	0.787137	1.01988	1.01186	0.7912	0.905607	0.737133	0.669918	0.688493	0.860083	0.881145	0.804268	0.885572	0.997357	0.806611	0.651374	0.783456	0.809052	0.811556	1.07329	1.25109	1.11518	1.00267	0.931685	0.79106	0.932174
ENSG00000068366,21	ACSL4	0.205422	0.325419	0.0709056	0.19762	0.119113	0.0535545	0.0929678	0.0412229	0.207086	0.157153	0.084424	0.158717	0.110125	0.131403	0.360003	0.216565	0.349648	0.960356	0.289399	0.0973259	0.356331	0.117659	0.0451023	0.138284	0.204019	0.108935	0.279994	0.330685
ENSG00000068383,19	INPP5A	0.11935	0.0949594	0.117742	0.0937283	0.0826214	0.0890066	0.086084	0.0746965	0.0932556	0.0825542	0.0804468	0.0940225	0.0846658	0.0966448	0.100959	0.0990844	0.0989704	0.0943745	0.0770656	0.0713294	0.085712	0.0805034	0.0888075	0.11242	0.0959213	0.0639164	0.0875403	0.0970661
ENSG00000068394,11	GPKOW	1.70337	1.67286	1.57364	1.56858	1.54141	1.83419	1.54264	1.63157	1.48544	1.24075	1.46746	1.76903	1.93297	1.71712	2.10468	1.98681	1.89726	1.10662	1.90068	1.90769	1.48714	1.98124	2.06912	2.1455	1.91985	1.96857	1.79266	2.00344
ENSG00000068400,14	GRIPAP1	1.33339	1.48714	1.15236	1.24993	1.43153	1.36528	1.31239	1.15291	1.30788	1.08525	1.65242	1.13759	1.36588	1.41239	1.14721	1.13826	1.10702	1.51777	1.15903	1.36146	1.80958	1.34978	1.45033	1.47389	1.11147	1.64084	1.14718	1.42058
ENSG00000068438,15	FTSJ1	3.31286	3.73091	2.74987	3.75737	3.77098	4.38522	3.55759	3.59108	4.04442	2.79983	3.34097	3.60615	3.81991	3.42925	3.1255	4.15264	4.01715	2.19952	3.48756	3.92396	3.62862	5.22321	5.18152	5.93816	4.11431	4.58082	3.9866	3.98312
ENSG00000068489,13	PRR11	0.0157903	0.00344111	0.00759156	0.0178551	0.0104105	0.0084946	0.007442	0.00346161	0.0100325	0.00593849	0.00951465	0.020429	0.0184548	0.0228142	0.0109345	0.00789336	0.0140886	0.0469796	0.0136841	0.0320624	0.0340198	0.0151167	0.0241446	0.0126004	0.00897676	0.0142452	0.0190335	0.00910157
ENSG00000068615,20	REEP1	0.0166805	0.00777505	0.00701707	0.00220052	0.00748434	0.00697935	0.00993609	0.00284414	0.00412146	0.012198	0.00390873	0.00228885	0.00421191	0.00234308	0.0016845	0.00243201	0.00248046	0.00263178	0.00321234	0.00585404	0.00199653	0.00138002	0.00901715	0.0025882	0.000614626	0.00219453	0.003258	0.00747805
ENSG00000068650,19	ATP11A	0.487671	0.593542	0.354844	0.400322	0.366134	0.493708	0.435899	0.705843	0.233496	0.217556	0.603434	0.413509	0.478831	0.422815	0.399052	0.46846	0.336745	0.526821	0.47722	0.803797	0.549845	0.946453	0.912727	0.44641	0.475884	1.02548	0.461033	0.468379
ENSG00000068654,17	POLR1A	0.661009	0.757285	0.538129	0.497792	0.603639	0.311148	0.463518	0.239217	0.652239	0.341692	0.550282	0.702849	0.409906	0.389073	0.532673	0.553669	0.637525	0.323009	0.493988	0.254641	0.446841	0.376611	0.201812	0.440052	0.480124	0.594667	0.481721	0.52909
ENSG00000068697,7	LAPTM4A	18.2498	16.5494	17.2662	18.282	21.8111	20.7061	20.1443	16.1506	18.9603	25.681	15.762	21.2557	17.03	19.0426	23.7752	21.753	25.457	10.6572	23.8073	18.6068	6.80766	17.013	7.87078	19.1944	20.2418	15.1473	16.8455	18.0712
ENSG00000068724,18	TTC7A	0.563243	0.537966	0.429818	0.435035	0.500015	0.373543	0.47106	0.481164	0.360596	0.443892	0.543995	0.461358	0.482649	0.390047	0.617347	0.650271	0.755412	0.32807	0.504903	0.618698	0.49158	0.560432	0.554346	0.640265	0.49492	0.64851	0.416727	0.600424
ENSG00000068745,15	IP6K2	0.929162	0.825986	0.790993	0.912808	1.02389	0.657609	0.862371	0.689334	0.953491	0.905963	0.845442	0.895193	0.674903	0.81273	0.721381	0.820517	0.8839	0.76523	0.759538	0.634837	0.750104	0.73274	0.583509	0.682517	0.735728	0.655432	0.608544	0.827791
ENSG00000068781,21	STON1-GTF2A1L	0	0	0	0	0	0	0	0	0	0	0	0	0	0	0	0	0	0	0	0	0	0	0	0	0	0	0	0
ENSG00000068784,13	SRBD1	0.054542	0.0553375	0.0493524	0.0692379	0.054024	0.0431127	0.0564435	0.0225038	0.0695689	0.0591505	0.0390659	0.0626972	0.0378865	0.0403311	0.0533134	0.0540151	0.0615185	0.0832943	0.0535097	0.0284416	0.055429	0.0513394	0.0365496	0.0603584	0.0433416	0.0523962	0.036542	0.05647
ENSG00000068796,19	KIF2A	1.08268	1.06661	0.957656	0.924546	0.864564	0.665905	1.01926	0.506334	1.04741	1.1011	0.843032	1.31084	0.715653	0.969597	1.15439	1.17116	1.38673	0.923588	1.12263	0.777888	0.856844	1.34494	0.959882	0.928163	1.16924	1.02471	1.17765	1.32856
ENSG00000068831,19	RASGRP2	0.0372029	0	0.0208672	0.0245394	0.00715394	0	0.0255701	0	0.033092	0.0163233	0.0588448	0.0102098	0.00563637	0.00522585	0.00751398	0.0108484	0.0165967	1.13286	0.00537343	0.029377	1.20897	0.0138506	0.0181001	0.00432941	0.0082249	0.0146836	0.0174394	0.00500355
ENSG00000068878,15	PSME4	1.53039	1.62911	1.34189	1.3467	1.34135	1.14714	1.27997	1.03313	1.28762	1.07399	1.2917	1.49019	1.2142	1.22094	1.17361	1.37453	1.22536	1.39581	1.24331	1.09721	1.03341	1.5239	1.03601	1.2533	1.19834	1.3303	1.26892	1.28096
ENSG00000068885,15	IFT80	0.140026	0.1289	0.10427	0.116568	0.146702	0.0742463	0.197793	0.067304	0.148175	0.191377	0.1205	0.19479	0.0936359	0.171597	0.105324	0.0675832	0.117755	0.0860857	0.0795041	0.0521078	0.0736867	0.0581235	0.0368036	0.0792284	0.0832643	0.0838528	0.0905365	0.0980593
ENSG00000068903,21	SIRT2	1.41395	1.28017	1.46661	1.4652	1.43212	1.24985	1.24631	1.03521	1.46893	1.49178	1.30888	1.44403	0.843792	1.30086	1.49112	1.388	1.50232	1.39473	1.08504	1.02702	1.52897	1.28991	0.96624	1.28496	1.20267	1.42713	1.23328	1.3152
ENSG00000068912,15	ERLEC1	2.20845	1.99125	1.80554	2.22265	2.36357	2.04383	2.82494	2.01845	2.43107	2.4422	1.99157	2.19668	2.22554	2.53298	2.41743	2.26414	2.46528	1.26527	2.51142	2.54875	1.14645	1.71881	1.43424	2.1979	2.04468	1.68019	2.3451	1.9797
ENSG00000068971,14	PPP2R5B	1.41339	1.52896	1.18916	1.22632	1.12897	1.04274	1.21617	0.636083	1.39018	1.26414	1.16795	1.29232	1.0439	1.31722	1.21872	1.33154	1.13375	1.15788	1.16598	1.13753	1.20048	1.33574	0.938903	1.30003	1.19432	1.14788	1.1706	1.41472
ENSG00000068976,14	PYGM	0	0.00645594	0.0284854	0.020099	0.0292971	0.0239054	0.0139621	0.0194832	0.0301155	0.00742756	0.0178507	0.00696859	0.0384705	0.0142674	0.0359002	0.0222134	0.0226559	0.472748	0.0366758	0.0133673	0.0729433	0.00630239	0.0823604	0.02364	0.0392968	0.0400886	0.0119031	0.0341513
ENSG00000068985,5	PAGE1	0	0	0	0	0	0	0	0	0	0	0	0	0	0	0	0	0	0	0	0	0	0	0	0	0	0	0	0
ENSG00000069011,16	PITX1	2.76116	2.15559	1.79016	0.295692	4.96602	14.6487	1.90225	10.0945	0.852394	4.27588	5.42927	4.47969	8.90295	4.1341	1.49589	3.12589	4.14461	1.0148	3.09664	7.23355	7.80349	5.11569	15.7569	4.45695	4.01816	5.87209	4.3855	2.04466
ENSG00000069018,19	TRPC7	0	0.000574017	0	0	0	0	0	0.000577438	0	0	0.000793578	0.000619598	0	0	0	0	0	0.00142486	0	0	0	0	0	0	0	0.000594066	0	0
ENSG00000069020,19	MAST4	0.346057	0.267929	0.338079	0.309168	0.266644	0.319746	0.257954	0.292461	0.217346	0.150693	0.325776	0.296307	0.246917	0.241445	0.228281	0.252364	0.257033	0.257901	0.333104	0.202134	0.174399	0.190454	0.248107	0.202129	0.28474	0.313077	0.253767	0.179371
ENSG00000069122,19	ADGRF5	0	0	0	0	0	0	0	0.000861466	0	0	0	0	0	0.000946267	0.00136059	0	0	0	0	0	0.00120947	0.000835995	0	0.000783945	0	0	0.00157891	0.000906015
ENSG00000069188,17	SDK2	0.00074175	0	0.000312036	0.00410984	0	0.000349154	0.000611778	0	0.000329893	0	0.000391081	0.000305343	0.000337133	0	0	0.000648882	0.000661809	0.00491529	0	0.000292858	0.0039952	0	0.00144351	0	0	0.00029276	0.000260779	0.000299282
ENSG00000069206,15	ADAM7	0	0	0	0	0	0	0	0	0	0	0	0	0	0	0	0	0	0	0	0	0	0	0	0	0	0	0	0
ENSG00000069248,12	NUP133	0.871539	0.769107	0.736114	0.822207	0.676218	0.570849	0.614345	0.471731	0.6911	0.49801	0.740919	0.844086	0.634105	0.538096	0.803381	0.865851	0.875566	0.652365	0.714304	0.500148	0.451232	0.664037	0.310623	0.600285	0.800974	0.713306	0.691202	0.748277
ENSG00000069275,13	NUCKS1	8.50122	5.27281	6.87025	9.25298	6.22173	2.35	6.97353	1.74053	7.75347	8.19473	5.28062	8.15209	3.82192	5.08446	10.3636	9.06317	12.1108	5.24765	9.86927	2.98217	3.44496	5.75473	1.56038	6.22814	7.05515	5.45698	6.20267	9.9127
ENSG00000069329,19	VPS35	4.17791	4.30053	3.81358	3.68045	3.23476	3.06746	3.69015	2.98101	3.41295	3.15242	4.01692	4.0834	3.46906	3.10609	3.71269	3.79344	3.75838	3.03232	3.85047	4.4767	2.56753	2.98776	2.02427	3.09754	3.9406	3.31698	3.44868	3.53262
ENSG00000069345,12	DNAJA2	4.55255	4.63146	4.739	4.25958	5.15841	5.81703	5.36553	4.69279	4.39579	6.16607	5.07869	5.22154	5.83366	5.48815	5.31149	4.87246	6.15169	3.6261	5.72477	5.51876	3.16573	5.73696	3.97769	5.16931	5.33508	5.26908	4.98047	5.8577
ENSG00000069399,15	BCL3	3.66229	4.25758	8.17755	4.02	4.65552	3.21971	4.3195	4.0613	4.06165	2.91938	2.59421	3.44483	2.82084	2.71749	1.17446	1.47553	1.73773	5.82235	1.2033	1.69982	3.85481	1.37387	1.78633	1.76983	2.65151	1.70661	3.20416	1.48143
ENSG00000069424,16	KCNAB2	0.0271146	0.0174996	0.0157936	0.0511789	0.0252679	0.00589076	0.0309649	0.00320071	0.0426711	0.0237939	0.0296916	0.0180306	0.0142199	0.0281262	0.0221163	0.0136845	0.0288448	0.2863	0.0280168	0.0214108	0.638102	0.00854169	0.00608857	0.0189324	0.0235171	0.00823219	0.0359312	0.0311376
ENSG00000069431,14	ABCC9	0.00158443	0	0	0	0	0	0	0	0	0	0	0	0	0.00066769	0	0	0	0.0142492	0	0.000625567	0.0187749	0	0.000770864	0.000553155	0	0	0	0
ENSG00000069482,7	GAL	0	0	0	0.0123052	0	0.0146356	0	0	0	0	0	0	0	0	0	0	0	0.0147168	0	0	0.0167468	0	0	0	0	0	0.0109311	0
ENSG00000069493,15	CLEC2D	0.322522	0.215567	0.209811	0.284237	0.295392	0.234768	0.54573	0.252568	0.405186	0.531033	0.413723	0.462632	0.395943	0.313861	0.27198	0.17743	0.234364	0.236071	0.296791	0.149656	1.90551	0.113885	0.0938253	0.14394	0.222733	0.128608	0.254835	0.230749
ENSG00000069509,6	FUNDC1	0.807669	0.625166	0.875845	0.786099	1.06302	0.720941	1.35203	0.697749	1.25059	1.88476	0.611944	0.935867	0.696119	1.6085	0.938889	0.748419	1.08361	0.498398	1.07324	0.845635	0.399579	0.766212	0.768436	1.06105	0.781702	0.698951	1.04327	0.878667
ENSG00000069535,14	MAOB	0	0	0	0	0	0	0	0	0.00264899	0	0	0	0	0	0	0	0	0.0122166	0	0	0.00427745	0	0	0	0	0	0	0
ENSG00000069667,16	RORA	0.212757	0.299699	0.267135	0.226382	0.261587	0.272614	0.335467	0.222185	0.285044	0.257241	0.260186	0.27648	0.233604	0.33404	0.219181	0.206076	0.303503	0.226823	0.238441	0.139573	0.176698	0.28922	0.169423	0.221694	0.206571	0.406941	0.202957	0.239184
ENSG00000069696,7	DRD4	0.16724	0.0765361	0.140708	0.0794256	0	0.0314891	0.0551743	0.0256641	0.0595039	0.0880548	0.0705407	0	0.0304049	0.0563808	0.121601	0.0292603	0.0596864	0.0949915	0.0289865	0.0528238	0.108094	0	0	0	0.0665528	0.0528062	0	0.107965
ENSG00000069702,11	TGFBR3	0.0122121	0.00892655	0.00385302	0.00483316	0.0164384	0.00191615	0.00293775	0.000390424	0.0185571	0.011163	0.00590219	0.0213654	0.0134138	0.003002	0.0120243	0.0485195	0.0594741	0.0443162	0.0590897	0.00723242	0.0460438	0.0261427	0.00297075	0.0547147	0.0307113	0.042175	0.0232562	0.0747318
ENSG00000069764,10	PLA2G10	0.0317065	0.0403062	0.00444606	0.020914	0.024388	0	0.0217923	0	0.0423044	0.0139117	0.00557233	0.0174027	0	0.00890755	0.0128077	0.00924561	0.0141447	0.0100051	0.0183182	0	0.0227703	0.00786951	0	0.00368977	0.0175244	0.0041714	0.0111471	0.00852864
ENSG00000069812,11	HES2	0.854033	0.300648	1.46077	1.26285	0.660516	0.185542	0.549577	0.108014	1.16871	0.864738	0.326578	0.309068	0.127967	0.189835	1.57517	0.665008	2.01802	2.2744	0.699452	0.103751	0.889667	0.230605	0.118716	0.465259	0.28633	0.629705	0.475128	0.439253
ENSG00000069849,11	ATP1B3	1.73999	0.807076	4.15775	2.62636	2.88108	2.05243	1.83573	1.55028	2.45241	1.64896	1.44763	2.24362	2.43368	1.37423	0.583107	0.65833	0.73859	0.83546	0.405136	0.851751	1.27743	1.00862	0.499273	0.904425	1.29017	0.693054	1.18498	0.515267
ENSG00000069869,17	NEDD4	0.024828	0.0131508	0.0330744	0.0414879	0.0286458	0.00973912	0.0415239	0.0111125	0.0417151	0.0242081	0.0247262	0.0198732	0.0150461	0.0174378	0.0188047	0.0174963	0.0110761	0.0437428	0.0203209	0.0136147	0.0200592	0.00718932	0.0107372	0.0077048	0.0269877	0.0136102	0.0257016	0.00445227
ENSG00000069943,10	PIGB	0.626859	0.499645	0.588062	0.573088	0.477347	0.421955	0.796209	0.382378	0.691413	0.805878	0.456099	0.634798	0.39603	0.541533	0.529857	0.50999	0.559301	0.629027	0.472623	0.361346	0.364649	0.427083	0.176889	0.461769	0.486442	0.561631	0.478239	0.564024
ENSG00000069956,14	MAPK6	1.0425	1.0706	1.13898	0.94204	1.14065	1.1721	1.48927	1.41761	1.04621	1.33853	1.09719	1.14166	1.20157	1.40497	0.927256	0.926814	0.990673	0.667686	1.15589	1.24465	1.33795	1.09491	1.53665	1.05878	1.00043	1.08043	1.16373	0.874264
ENSG00000069966,19	GNB5	0.327078	0.246025	0.263774	0.295878	0.196512	0.263933	0.185231	0.224362	0.293617	0.154753	0.179601	0.259357	0.221963	0.18166	0.196356	0.249208	0.143897	0.222592	0.114948	0.157107	0.13639	0.188548	0.162798	0.19891	0.137958	0.239151	0.221504	0.172716
ENSG00000069974,17	RAB27A	0.563348	0.314902	0.391507	0.417696	0.317562	0.208786	0.457287	0.357041	0.514307	0.507386	0.376887	0.501302	0.402296	0.362147	0.341943	0.307469	0.378963	0.530486	0.37409	0.323664	0.291164	0.216737	0.194603	0.373994	0.302719	0.293076	0.541612	0.213318
ENSG00000069998,12	HDHD5	0.88594	0.536802	0.700107	0.707805	0.673487	0.674258	0.652169	0.45106	0.66284	0.741109	0.650454	0.978212	0.68115	0.799019	0.900533	0.651886	1.13767	0.348798	0.645786	0.320366	0.423668	0.671998	0.398804	0.656174	0.565631	0.614375	0.491951	0.875276
ENSG00000070010,19	UFD1	1.59387	1.54508	1.39716	1.33618	1.84349	1.49683	1.61895	1.33741	1.7425	1.80862	1.42405	1.56111	1.88066	1.61796	1.73646	1.72057	1.65677	1.07775	1.51055	1.54068	1.55204	1.66326	1.60821	1.64742	1.61173	1.59285	1.50166	1.7107
ENSG00000070018,9	LRP6	0.352551	0.213729	0.378623	0.51773	0.26444	0.110396	0.243046	0.117434	0.272278	0.239882	0.201537	0.327245	0.183426	0.157873	0.137952	0.213157	0.173244	0.189579	0.106901	0.0877858	0.130422	0.1236	0.106693	0.16854	0.171205	0.161087	0.223266	0.278351
ENSG00000070019,5	GUCY2C	0.0698445	0.045961	0.0460893	0.0617883	0.0584633	0.0618861	0.0632538	0.0704032	0.0341087	0.058887	0.0563205	0.074416	0.0423267	0.0392439	0.0655547	0.0754764	0.0635391	0.0726012	0.0439127	0.088676	0.0634369	0.109111	0.141254	0.0860612	0.0508657	0.137294	0.067407	0.0862005
ENSG00000070031,4	SCT	0.395169	0.10047	0.332476	0	0	0.124008	0	0.202138	0	0	0	0.108448	0	0	0	0	0	0	0	0	0	0.0980805	0.128173	0	0	0	0	0
ENSG00000070047,13	PHRF1	2.03595	2.24471	1.95921	1.5046	1.81094	1.65328	1.54922	1.60657	1.5163	1.2955	1.88233	1.92777	1.93551	1.44756	1.57857	1.83451	1.65583	1.55589	1.39924	1.48068	1.88484	1.51357	1.57109	1.7562	1.96044	1.88134	1.50394	1.92844
ENSG00000070061,16	ELP1	1.05221	0.767438	1.69881	1.96403	0.842131	0.3805	0.616065	0.266933	1.49416	0.568672	0.652774	0.796086	0.530171	0.526052	0.623086	0.666857	0.776	0.69419	0.554209	0.397254	0.413342	0.594269	0.237294	0.44653	0.602863	0.726934	0.562385	0.63441
ENSG00000070081,18	NUCB2	0.377022	0.362399	0.241488	0.2965	0.489255	0.293113	0.560395	0.34154	0.57985	0.665253	0.347975	0.37916	0.348617	0.666952	0.555637	0.448979	0.481796	0.257897	0.50099	0.640882	0.232331	0.23545	0.157789	0.311938	0.479683	0.297613	0.388245	0.215914
ENSG00000070087,15	PFN2	0.55164	0.357439	0.603811	0.793797	0.548412	0.405886	0.819406	0.282518	0.627646	0.909413	0.348735	0.475112	0.391912	0.406249	0.325325	0.558709	0.623598	0.323216	0.519831	0.381677	0.245199	0.319028	0.354374	0.655359	0.254868	0.369923	0.604419	0.5089
ENSG00000070159,14	PTPN3	0.78349	1.14593	0.768662	0.746116	0.694446	1.72548	0.807562	2.25668	0.617813	0.542964	1.4579	0.920951	1.58098	1.06427	0.687992	0.87865	0.710743	0.404965	0.704942	1.4968	1.18181	1.75294	2.85912	1.10327	0.782885	2.77609	1.43157	1.05525
ENSG00000070182,21	SPTB	0.0567979	0.0262557	0.0231695	0.0272469	0.0287943	0.00324069	0.0248424	0.00198091	0.0321502	0.0264313	0.0199641	0.0361342	0.00625824	0.0174073	0.0146003	0.0158094	0.0284096	0.0822817	0.00820364	0.00203863	0.0361546	0.00897092	0	0.00841238	0.0142693	0.0115484	0.0284401	0.021528
ENSG00000070190,13	DAPP1	1.8446	3.39573	2.43309	2.68303	3.96559	4.34344	3.99007	5.00986	2.57041	3.29789	4.11742	2.72685	4.04111	4.24804	2.77591	2.95396	2.69942	2.07464	3.63596	4.59092	2.7415	3.40803	4.16219	4.04144	3.30867	2.94108	3.37891	2.77358
ENSG00000070193,5	FGF10	0	0	0	0	0	0	0	0	0	0	0	0	0	0	0	0	0	0.0109517	0	0.00203005	0.0110777	0	0	0	0	0	0	0
ENSG00000070214,17	SLC44A1	0.267758	0.205131	0.301367	0.34715	0.224368	0.113518	0.191103	0.075285	0.301788	0.210587	0.160183	0.244778	0.144534	0.133509	0.26252	0.254918	0.214642	0.227736	0.25202	0.0653435	0.170007	0.132915	0.0207053	0.127528	0.265405	0.136242	0.206975	0.207008
ENSG00000070269,14	TMEM260	0.151669	0.136766	0.153844	0.121173	0.133288	0.0874066	0.1286	0.0685187	0.15067	0.133716	0.142744	0.140041	0.104369	0.106325	0.109506	0.10664	0.103706	0.152301	0.106256	0.090103	0.0816917	0.107655	0.0599979	0.0989728	0.114696	0.109654	0.127576	0.122391
ENSG00000070366,14	SMG6	0.256908	0.252402	0.243119	0.279468	0.230604	0.189051	0.211114	0.207972	0.256193	0.161741	0.274384	0.27128	0.245104	0.204606	0.272485	0.245361	0.240155	0.185192	0.247151	0.191698	0.25136	0.206385	0.170631	0.228095	0.250744	0.27052	0.242625	0.249158
ENSG00000070367,17	EXOC5	1.10457	1.10537	1.14009	1.07524	1.23756	0.938578	1.38248	1.01263	1.32945	1.22157	1.07965	1.06857	1.00866	1.16899	0.951453	0.973627	1.17903	0.996309	1.18598	1.09259	0.85664	1.45588	1.23184	1.18211	0.996871	1.44258	1.16678	1.11113
ENSG00000070371,16	CLTCL1	0.0184405	0.0210979	0.014653	0.0210835	0.0189122	0.00192895	0.00844963	0.00550243	0.0200479	0.0152831	0.0205255	0.0210864	0.0111752	0.00518064	0.012415	0.00627347	0.00639845	0.0174569	0.00532695	0.00161794	0.022072	0.00457692	0	0.00357663	0.00475636	0.0372001	0.00720354	0.011574
ENSG00000070388,12	FGF22	0.0511654	0.0195129	0.0430481	0.0404991	0.0295166	0.0481688	0.1055	0.0196292	0.0910232	0	0.0539531	0.0421247	0.0232552	0.0431228	0.0620041	0.0223797	0.0228256	0.193745	0.0221703	0	0.110234	0.0190488	0.0497863	0.0178628	0	0.100972	0.0719534	0.0206443
ENSG00000070404,10	FSTL3	0.574889	0.200452	0.345489	0.572055	0.360072	0.185561	0.257398	0.0504117	0.262987	0.245034	0.259805	0.351601	0.253827	0.207653	0.238859	0.316116	0.439656	0.82411	0.28469	0.0648509	0.230023	0.122303	0.0319654	0.0688129	0.119835	0.168556	0.230989	0.251839
ENSG00000070413,21	DGCR2	2.15115	1.98886	1.69647	1.86959	1.76599	1.91586	1.32516	1.45907	1.67011	1.2085	1.98129	1.92486	1.95786	1.53859	2.08531	2.56591	2.29912	1.36939	2.38346	1.83984	1.0954	1.96838	1.32706	2.00982	1.56039	2.49443	1.72838	2.2334
ENSG00000070423,18	RNF126	2.08641	1.90966	1.57063	1.75577	1.95958	1.56448	1.75705	1.27508	1.69958	1.79877	1.24286	1.52488	1.39749	1.18464	1.92956	1.92125	2.05097	1.15042	1.77639	1.47987	1.78227	1.77702	1.77373	1.96286	1.94218	1.44471	1.67295	2.05583
ENSG00000070444,15	MNT	2.99098	3.72326	2.66985	1.98803	2.11884	2.48529	2.62281	2.19132	2.21606	2.06182	2.14297	2.48473	2.57771	1.91197	2.26639	2.45704	2.31322	3.29163	1.98352	2.22319	3.36746	2.56893	2.00375	2.50327	2.44052	3.11249	2.25026	3.111
ENSG00000070476,15	ZXDC	1.01807	0.982678	0.922253	0.898546	1.03256	0.726611	0.90656	0.635981	1.00174	0.785339	0.883534	0.954393	0.712514	0.658087	0.882542	0.869592	0.884237	0.969454	0.559556	0.531199	0.938185	0.762526	0.517233	0.645851	0.852507	0.948253	0.823547	0.91606
ENSG00000070495,15	JMJD6	1.15258	1.11145	1.07362	0.775457	1.02585	0.782803	0.882717	0.814867	0.959309	0.895829	0.694499	0.894697	0.93546	0.7008	0.75324	0.88584	0.815343	3.61621	0.741995	0.513569	2.55414	0.894984	1.14554	0.896745	0.704379	0.870826	0.903049	1.15596
ENSG00000070501,12	POLB	0.765364	0.731029	0.820879	0.77773	0.620525	0.743259	1.18005	0.944363	0.935321	1.18291	0.592574	0.811786	0.874365	1.16808	0.835583	0.735891	0.695183	0.682111	1.15027	0.9011	0.716776	0.74188	1.03324	0.811237	0.576223	0.628654	0.843605	0.87357
ENSG00000070526,15	ST6GALNAC1	6.09241	6.44021	3.55963	5.6452	3.34726	2.754	3.1904	0.524038	8.09653	4.19533	4.72266	3.20958	0.725231	2.92396	8.63548	6.39239	4.77251	3.94222	3.68222	1.93769	1.23707	3.82982	1.07625	4.84477	5.12312	6.14033	2.62641	4.2579
ENSG00000070540,13	WIPI1	1.08497	0.971468	1.3256	1.05793	1.40057	1.17242	1.23983	1.42607	0.825213	1.34397	1.08439	0.890671	1.12634	1.08671	1.33005	1.32603	1.10553	0.690685	1.40084	1.87985	0.721588	1.30195	1.04961	1.24065	1.17639	1.15186	1.02603	1.37801
ENSG00000070601,10	FRMPD1	0	0.000914116	0	0	0	0	0	0.00183913	0	0	0	0	0.00217886	0	0.00217852	0	0	0	0	0	0.00129103	0	0	0	0	0.000946044	0.00252809	0
ENSG00000070610,14	GBA2	4.98559	4.39155	4.24942	4.09351	4.60393	3.46766	4.18872	3.11881	4.60843	3.99137	3.6781	4.02808	3.65266	3.51989	3.65773	3.9871	3.89225	4.64041	3.30493	3.1289	4.49893	3.13741	3.02296	3.55906	3.40539	3.7079	3.85223	4.38347
ENSG00000070614,15	NDST1	1.42007	0.963198	1.43267	1.48866	1.50099	0.934637	0.953765	1.11032	1.28435	0.858649	1.06362	0.944215	0.924117	0.718917	1.16363	1.82868	1.37049	1.60597	1.15907	0.952018	1.42195	2.59851	1.64301	1.79233	1.29374	4.11024	1.33582	1.70994
ENSG00000070669,17	ASNS	0.0110222	0.00840701	0.0602779	0.0261732	0.0127171	0	0.0318179	0.00845712	0.0588252	0.0193445	0.0406794	0.0272238	0.0100194	0.0185792	0.0133571	0.00482109	0.0147514	0.0208684	0.00477598	0	0.0415572	0	0.00536254	0	0.0328969	0.0217516	0.00387509	0.00889446
ENSG00000070718,13	AP3M2	0.435956	0.36062	0.428786	0.656126	0.595091	0.109832	0.440596	0.240276	0.578943	0.328682	0.524456	0.495417	0.429783	0.217353	0.509706	0.666062	0.630025	0.249946	0.383127	0.193943	0.740822	0.397763	0.238989	0.210079	0.525351	0.552553	0.241778	0.535132
ENSG00000070729,14	CNGB1	0.00129514	0.00691496	0.00326901	0.00410058	0.00298859	0.0109736	0.0032046	0.0327934	0.00230405	0.00113652	0.0163885	0.00213259	0.0164823	0.00218312	0.003139	0.0192608	0.0196445	0.0147127	0.0101015	0.0194312	0.00697586	0.0366455	0.021424	0.0307467	0.00257699	0.0245365	0.0136601	0.0219477
ENSG00000070731,11	ST6GALNAC2	0.0692736	0	0.0313834	0.0632681	0.0245926	0.00501665	0	0.00408865	0.00947982	0.0327329	0.00561907	0	0.0145318	0.00898226	0.0161439	0.00932316	0.0475445	0.181602	0.0184718	0.00420779	0.091845	0.0357098	0.0155553	0.0148829	0.0106028	0.0462703	0.0262281	0.047301
ENSG00000070748,19	CHAT	0	0	0	0	0	0	0	0	0	0	0	0	0	0	0	0	0	0	0	0	0	0	0	0	0	0	0	0
ENSG00000070756,17	PABPC1	25.9525	17.7488	26.446	25.5665	24.4273	22.2056	23.1484	25.1982	18.3456	19.7272	24.6066	24.7015	21.7179	18.8943	21.4998	19.7555	23.4661	18.059	20.1606	38.5784	40.3499	24.3027	39.6414	22.5378	25.2679	13.7361	30.1997	23.6091
ENSG00000070759,17	TESK2	0.0702703	0.0559799	0.0624066	0.0642734	0.0675632	0.0646847	0.0508736	0.112028	0.0576438	0.0424798	0.0806854	0.0668533	0.0844598	0.0829146	0.0515668	0.0744499	0.0557307	0.0635654	0.052101	0.0616537	0.0950427	0.0610435	0.0607789	0.054517	0.0616242	0.0480738	0.0752133	0.0529251
ENSG00000070761,8	CFAP20	0.793817	0.661022	0.808808	0.726329	0.857065	0.740469	0.8169	0.502912	0.7061	0.683816	0.660438	0.7315	0.622294	0.478762	0.891373	0.840962	0.870711	0.69632	0.801537	0.592326	0.494249	0.791712	0.340149	0.661058	0.671404	0.655365	0.711793	0.905039
ENSG00000070770,10	CSNK2A2	1.87938	1.77166	1.45367	1.65288	1.70632	1.51078	1.53827	1.06889	1.52668	1.23001	1.55345	1.7051	1.44317	1.31636	1.527	1.68913	1.63345	1.07777	1.70059	1.59246	1.47295	1.7636	1.34719	1.76365	1.53867	1.51516	1.54072	1.70588
ENSG00000070778,13	PTPN21	0.625038	0.794239	0.661413	0.596747	0.746429	0.763142	0.735542	0.740632	0.574313	0.531526	0.84527	0.76606	0.760297	0.709266	0.747294	0.792554	0.781897	0.401379	0.846565	0.904684	0.546981	1.04499	1.00947	0.903444	0.743634	0.87488	0.647912	0.882929
ENSG00000070785,17	EIF2B3	0.0768311	0.0779213	0.0973182	0.0942288	0.0789043	0.0405374	0.0800811	0.0226735	0.0976303	0.0755714	0.0551985	0.0757675	0.0483515	0.0704469	0.0752017	0.104141	0.107723	0.0735321	0.0680463	0.0620024	0.0527515	0.0653807	0.0386124	0.0607205	0.0688773	0.0819758	0.0664903	0.0735821
ENSG00000070808,17	CAMK2A	0.00162874	0.0422383	0.00137035	0	0.0018792	0	0.0026867	0.0124971	0.0231803	0	0.0120224	0.00536381	0.0251695	0.0123545	0.00493443	0	0	0.00770932	0.00282299	0	0.00526363	0	0.00158484	0.0125097	0.0108026	0.00385708	0.00343573	0.00131433
ENSG00000070814,22	TCOF1	0.802912	0.661732	0.66193	0.697378	0.55023	0.337359	0.408889	0.165385	0.579979	0.446864	0.573909	0.865121	0.548622	0.392852	0.693833	0.77074	0.665896	0.775387	0.469325	0.291476	0.856219	0.457412	0.212359	0.402595	0.675489	0.414735	0.498255	0.774024
ENSG00000070831,18	CDC42	0.674854	0.662318	0.750436	0.431444	0.628891	0.408744	0.963353	0.528667	0.673743	0.521802	0.967906	0.759593	0.551253	0.564798	0.22304	0.208485	0.237902	1.12135	0.173816	0.191916	0.85153	0.221378	0.215827	0.118626	0.305178	0.413506	0.318559	0.424621
ENSG00000070882,13	OSBPL3	0.410039	0.835901	0.399872	0.396848	0.727557	1.03583	0.458095	1.5645	0.374677	0.479762	1.1576	0.709444	0.816061	0.801131	0.501794	0.86632	0.872492	0.369347	0.787683	0.774628	0.88208	1.86149	1.42608	0.959119	0.592537	2.31526	0.848787	1.06485
ENSG00000070886,12	EPHA8	0	0	0	0	0	0	0	0	0	0	0	0	0	0	0	0	0	0	0	0	0.00308864	0	0	0	0.00190165	0	0	0
ENSG00000070915,10	SLC12A3	0	0	0	0.00359457	0	0	0	0	0	0	0.00239435	0	0	0.00191372	0	0.00198635	0.00202592	0	0.00393553	0.00179299	0.0146761	0	0.00883775	0	0	0.0161315	0	0
ENSG00000070950,10	RAD18	0.042122	0.0577373	0.0508479	0.0604002	0.0471905	0.0310344	0.0463216	0.0262303	0.0477846	0.055177	0.0457044	0.0663428	0.0427291	0.0493926	0.0540041	0.0437907	0.0517438	0.0543226	0.0486713	0.0226562	0.0519515	0.051364	0.0475208	0.0439035	0.0453474	0.042406	0.0467876	0.057144
ENSG00000070961,17	ATP2B1	2.30049	1.53778	2.62376	1.39701	2.34037	2.14077	1.96619	2.4015	1.9097	1.60868	2.67771	3.8122	2.61507	2.79289	1.37036	1.36072	1.65	1.30828	1.73817	1.38095	2.47	0.934457	0.87621	1.60629	1.57609	1.2054	1.22568	1.26667
ENSG00000070985,14	TRPM5	0.103495	0.109638	0.0362815	0.0864706	0.0398031	0.0351843	0.0687623	0.00661748	0.0767154	0.0252277	0.0757872	0.0568052	0.0209064	0.0339215	0.121935	0.246462	0.102601	0.647719	0.0647761	0.0544825	0.396403	0.314669	0.369253	0.170623	0.036228	0.898661	0.0849005	0.324786
ENSG00000071051,14	NCK2	0.585892	0.576072	0.668483	0.560038	0.925594	1.05749	0.626739	1.07572	0.666333	0.629666	0.67789	0.743518	0.90281	0.705981	0.658225	0.782614	0.684863	0.416162	0.702566	0.76844	0.588018	0.891997	1.26306	1.04773	0.786373	0.716525	0.814731	0.807661
ENSG00000071054,17	MAP4K4	0.402222	0.527572	0.408831	0.487219	0.487544	0.566356	0.629449	0.589585	0.377423	0.402947	0.625172	0.470407	0.593881	0.492331	0.403255	0.401694	0.447036	0.600313	0.591362	0.662302	2.48201	0.460059	0.574629	0.672083	0.451817	0.361552	0.4745	0.407598
ENSG00000071073,13	MGAT4A	0.886884	0.7618	0.773819	0.996935	0.705861	0.610745	0.876254	0.694668	1.03906	0.659365	0.914639	0.778347	0.85565	0.795925	0.447817	0.432821	0.469836	0.534453	0.629814	0.577927	0.580529	0.494514	0.421502	0.623556	0.60184	0.65228	0.783841	0.428249
ENSG00000071082,11	RPL31	6.22331	4.44103	8.66602	9.07128	6.3223	3.90755	10.6441	2.90549	9.05405	16.5639	4.03753	7.2296	4.56405	7.93431	7.85482	7.50186	7.87718	5.84642	6.57698	3.12759	8.19818	5.34857	5.15237	8.60968	5.33089	4.55451	6.20412	8.11177
ENSG00000071127,18	WDR1	6.61021	6.79305	5.99892	6.07755	5.90864	6.94283	5.81865	8.76302	5.11394	4.91301	7.40446	6.65268	8.02317	5.88244	6.19318	6.91856	6.07202	7.76524	6.04857	9.43075	6.93831	10.5936	11.2206	7.48498	6.48425	10.6197	7.48963	6.40862
ENSG00000071189,21	SNX13	0.605148	0.569932	0.549848	0.53431	0.674279	0.525605	0.721432	0.50262	0.642109	0.638859	0.541753	0.641112	0.504018	0.63106	0.572341	0.516619	0.594059	0.583773	0.519771	0.473605	0.428525	0.514062	0.418463	0.502968	0.539904	0.506182	0.571302	0.501345
ENSG00000071203,9	MS4A12	0	0	0	0	0	0	0	0	0	0	0	0	0	0	0	0	0	0	0	0	0	0	0	0	0	0	0	0
ENSG00000071205,12	ARHGAP10	0.156604	0.243787	0.183441	0.116477	0.239486	0.272305	0.175095	0.33795	0.162716	0.207618	0.254111	0.203403	0.264157	0.266252	0.184053	0.139359	0.191221	0.114703	0.208838	0.258516	0.211966	0.168125	0.228575	0.240375	0.251162	0.128948	0.198161	0.144894
ENSG00000071242,12	RPS6KA2	0.263029	0.176625	0.231421	0.227606	0.203384	0.123485	0.230487	0.0857325	0.184167	0.201786	0.192225	0.251026	0.165497	0.190878	0.268707	0.30194	0.286902	0.124828	0.212908	0.139379	0.116129	0.217898	0.17963	0.226138	0.255926	0.168002	0.19243	0.271245
ENSG00000071243,16	ING3	0.656389	0.729428	0.786323	0.584928	0.712185	0.654778	0.760076	0.720434	0.657323	0.705696	0.582141	0.658511	0.584817	0.637478	0.719054	0.642658	0.58177	0.773635	0.553768	0.604126	0.828837	0.909519	0.841728	0.594899	0.709243	0.552453	0.733568	0.912034
ENSG00000071246,11	VASH1	0.341546	0.142466	0.23797	0.473103	0.172404	0.0703374	0.123243	0.0409472	0.213613	0.196689	0.202587	0.263621	0.0824692	0.287859	0.168146	0.116713	0.15713	0.505199	0.0832468	0.0632106	0.908316	0.079473	0.057121	0.0670724	0.21945	0.172718	0.266423	0.0947424
ENSG00000071282,12	LMCD1	0.0773341	0.0204644	0.00663931	0.0237355	0.0109256	0.00445744	0.0104136	0.00484385	0.0393078	0.0304691	0.0316205	0.0259876	0.0200852	0.00665083	0.00286887	0.00414195	0.0140815	0.0313753	0.00273546	0.0124625	0.0340029	0.00117516	0.01075	0.00440796	0.0125612	0.0161958	0.021085	0.00127358
ENSG00000071462,13	BUD23	1.92758	2.05834	1.84684	2.00527	1.58857	1.35546	1.63525	1.00814	1.84755	1.36702	1.22786	1.83961	1.5019	1.40577	2.71253	2.56723	2.81493	1.7056	2.12048	1.43512	1.05095	1.81606	1.07944	1.80737	1.98292	1.67686	1.8256	2.33006
ENSG00000071537,14	SEL1L	2.74995	3.11668	2.40374	2.32861	2.52122	2.4916	2.14023	2.47818	2.167	1.50296	2.83945	2.57251	2.60546	2.22281	2.15606	2.11827	2.12754	2.24335	2.65665	2.58537	1.71975	2.17816	1.42771	2.17656	2.71381	2.71708	2.2853	2.09251
ENSG00000071539,14	TRIP13	0.013031	0.0265046	0.0292364	0.0103145	0.0150348	0.0163571	0.00716511	0.0199969	0.00386369	0.0114351	0.0183213	0	0.0157939	0.00732179	0.00263191	0	0.0310043	0.0575676	0.00376428	0.0137198	0.0701873	0.00323428	0.0338127	0.00909872	0.0172855	0.00342879	0.00916268	0.00701034
ENSG00000071553,18	ATP6AP1	15.8839	19.0907	17.5364	16.3363	13.4124	16.4641	13.0285	11.2698	14.479	10.3547	14.4422	14.8065	15.4995	13.7559	14.9889	17.3786	15.6166	9.88635	17.4056	18.1056	18.7448	14.9006	9.67938	15.6431	15.9524	17.0518	12.8301	14.2537
ENSG00000071564,19	TCF3	0.90509	0.850279	0.815095	0.792041	0.820714	0.444782	0.645797	0.224019	0.847574	0.731356	0.531779	0.93528	0.569407	0.588334	0.781606	0.743012	0.845437	0.555294	0.575047	0.354204	0.897797	0.584992	0.253103	0.580075	0.800984	0.431608	0.544961	0.998105
ENSG00000071575,12	TRIB2	2.16853	1.75591	2.48761	3.08751	3.90967	4.12497	3.08865	1.92695	2.23388	2.0905	1.92043	1.93933	1.97528	2.16542	1.35172	1.52697	1.12831	0.96109	1.79052	1.91278	1.19439	0.762578	0.467943	1.1255	1.43531	0.625663	2.32632	0.94862
ENSG00000071626,17	DAZAP1	2.7032	2.94146	2.55992	2.26268	2.58569	2.37548	2.40493	1.98626	2.54272	2.70229	2.52274	2.70703	2.47585	2.27139	2.54484	2.41126	2.34254	1.89312	2.14062	2.2282	2.59039	3.15469	2.9845	2.97255	2.5415	2.38887	2.634	2.8018
ENSG00000071655,18	MBD3	2.48846	2.32134	1.97317	2.22949	2.69898	2.4944	2.82023	1.30953	2.67529	3.1263	1.82487	2.89381	1.68163	2.28843	2.99753	3.24186	2.8592	1.33321	2.15653	1.56916	1.88353	2.20392	2.33429	2.45005	2.37872	1.55922	2.44209	3.1879
ENSG00000071677,1	PRLH	0	0	0	0	0	0	0	0	0	0	0.201428	0	0	0	0	0	0	0.180831	0	0	0	0	0	0	0	0	0	0
ENSG00000071794,16	HLTF	0.328101	0.181862	0.284621	0.482305	0.246883	0.0978455	0.225228	0.039091	0.391544	0.227115	0.154723	0.258382	0.118559	0.158016	0.240786	0.217495	0.274558	0.351112	0.197799	0.0563222	0.138303	0.186641	0.0277615	0.101028	0.171656	0.184997	0.262227	0.226941
ENSG00000071859,15	FAM50A	2.93046	2.24864	2.79231	2.65492	3.60513	3.20756	2.21314	2.35686	2.82648	2.6955	3.31351	3.56086	2.93666	2.75252	2.4495	2.98053	2.67764	2.85771	2.73846	2.21644	5.49588	3.27302	3.02325	2.7241	2.51734	2.45259	2.19708	2.89186
ENSG00000071889,17	FAM3A	3.07898	2.66158	3.32928	3.02383	3.36824	2.74835	3.36715	1.86371	3.59081	3.75263	2.33284	3.6428	2.46714	3.22934	3.82796	3.72101	3.87653	2.04032	3.60713	2.47631	2.78856	3.45588	3.00709	4.68987	4.05399	3.35766	2.83851	3.2116
ENSG00000071894,17	CPSF1	4.74056	3.45788	2.36065	3.19285	3.82207	2.2113	3.77447	1.46261	3.51182	3.99709	2.40908	2.88017	1.921	2.32865	3.42611	3.13526	3.05758	3.29818	1.91181	1.9957	3.37627	2.10512	1.40329	1.81952	3.01631	2.51351	1.71685	3.21476
ENSG00000071909,19	MYO3B	0.00458022	0.00330964	0.00243384	0.00248054	0.00111253	0.00181557	0.00596473	0.000369929	0.00514624	0.00338466	0.00203359	0.00218316	0.00131479	0.00223489	0.011247	0.0172924	0.0150559	0.0107257	0.0131613	0.00437815	0.00727113	0.0109492	0.00328394	0.0104358	0.0147094	0.00780192	0.00711913	0.0157569
ENSG00000071967,12	CYBRD1	1.93564	0.586642	1.89818	6.4202	1.58992	1.30637	1.28722	0.00491782	1.81867	1.37517	0.108138	0.290229	0.0873941	0.108038	3.2622	2.69694	3.30251	2.04172	2.10515	0.678191	1.19792	0.405655	0.00623665	3.15731	0.797065	0.136605	1.13344	0.21723
ENSG00000071991,9	CDH19	0.00111584	0	0.00469408	0.0176645	0	0	0	0.000856166	0	0	0	0	0	0.000940446	0	0.000976138	0	0.00105632	0	0	0.00601013	0	0	0.00155824	0	0	0.000784598	0.000900442
ENSG00000071994,11	PDCD2	5.20031	5.04908	5.40478	5.17191	5.98585	4.83815	6.33777	3.4268	6.33445	7.70951	4.774	5.86306	4.54923	5.42447	6.25745	5.42696	6.33204	3.00009	5.53524	3.98078	3.67753	6.14986	5.69118	5.63026	5.83505	4.32716	5.54078	7.1784
ENSG00000072041,18	SLC6A15	0.00637216	0	0.00357416	0.0403502	0.00245067	0	0	0	0.0113361	0	0	0.00174874	0	0.00179018	0	0	0	0.00603227	0.00736294	0	0.0320335	0.00632625	0	0.0133478	0	0.00167668	0	0.0102842
ENSG00000072042,13	RDH11	2.12504	1.51925	1.76244	1.83539	1.76027	1.6415	1.14349	1.37966	1.91176	1.59383	1.18106	1.62993	1.27129	1.32667	1.39765	1.19695	1.49629	1.03736	1.52154	1.89315	1.03045	1.25772	0.606779	1.18364	1.46966	1.35248	1.41758	1.35818
ENSG00000072062,16	PRKACA	2.37856	2.07007	2.03419	2.4758	1.90494	1.95627	2.09113	1.56097	2.1351	1.44885	1.99825	2.28466	1.77804	1.80274	2.24365	2.25607	2.23493	2.02074	2.26893	1.87133	1.5627	2.16031	1.47514	1.94064	2.37214	1.88102	2.14113	2.36938
ENSG00000072071,17	ADGRL1	0.987716	0.637812	0.903856	1.20231	0.57661	0.470492	0.45763	0.353265	1.08684	0.497259	0.531139	0.680359	0.488275	0.490853	0.966861	1.08437	0.75487	0.625837	0.651355	0.226836	0.394233	0.397026	0.149333	0.516558	0.666845	0.36499	0.690357	0.854208
ENSG00000072080,11	SPP2	0	0	0	0	0	0	0	0	0	0	0	0	0	0	0	0	0	0	0	0	0	0	0	0	0	0	0	0
ENSG00000072110,16	ACTN1	0.221661	0.0366456	0.118512	0.402762	0.099527	0.0123357	0.0324215	0.0159185	0.187455	0.0325788	0.0610253	0.141141	0.0893326	0.0322102	0.0165405	0.0210148	0.0136395	1.31898	0.0047314	0.0189691	0.896314	0.00569132	0.0403749	0.00609939	0.0354867	0.0198247	0.081385	0.0114549
ENSG00000072121,17	ZFYVE26	0.917716	1.1817	0.982504	0.840668	1.12278	1.29838	0.822822	1.40137	0.824333	0.584764	1.24906	0.913676	1.34155	1.01354	0.825501	0.893022	0.844111	0.660114	1.03993	0.992346	1.29962	0.872395	0.938132	0.919776	1.09937	1.04797	0.901771	0.793608
ENSG00000072133,12	RPS6KA6	0.0621544	0.0314075	0.0431423	0.0424326	0.0555768	0.0329143	0.0429332	0.0220566	0.0642703	0.0804499	0.0352282	0.0646047	0.031781	0.0484557	0.0743795	0.0598099	0.0984341	0.0353034	0.0700231	0.0220859	0.0259451	0.0381809	0.0128518	0.0466534	0.0504991	0.0380241	0.0251295	0.0564258
ENSG00000072134,16	EPN2	0.71123	0.532342	0.659912	0.467506	0.657354	0.632029	0.670407	0.64626	0.421477	0.560796	0.683894	0.497217	0.64048	0.452977	0.533938	0.602247	0.522744	0.650819	0.492925	0.614104	0.541122	0.931889	0.830657	0.517161	0.583826	0.763813	0.712422	0.663589
ENSG00000072135,13	PTPN18	4.81691	3.9232	3.06328	5.14321	4.10483	3.06421	3.78673	2.26952	3.76689	2.7207	3.68895	3.86799	2.90472	2.87837	4.08468	3.92287	3.86853	2.86756	2.54788	2.95005	3.2311	3.32131	2.31176	3.51679	2.55269	2.86936	2.98189	4.08837
ENSG00000072163,20	LIMS2	0.0132463	0.00404139	0.0178318	0.0188729	0.0336232	0.0947762	0.0152954	0.046753	0.0188522	0.0116241	0.0391106	0.028355	0.0481648	0.0156299	0.0272891	0.044034	0.0118188	0.052667	0.0482138	0.0711271	0.108448	0.0611517	0.0721802	0.144286	0.0368995	0.186123	0.0353936	0.102617
ENSG00000072182,14	ASIC4	0	0.0106951	0	0	0.00539272	0	0.00771	0.00358627	0	0.00410156	0	0.00384812	0.00424875	0	0	0	0.00834052	0.013274	0.00405055	0	0.015105	0	0.00909603	0	0	0.00368954	0.00657299	0.00377173
ENSG00000072195,15	SPEG	0.0254295	0.020888	0.0329157	0.0867065	0.0180553	0	0.0161336	0.00450268	0.0191396	0.0137324	0.0165015	0.0177153	0.0071126	0.0115405	0.00711149	0.0102673	0.0052359	0.0185177	0	0.00154463	0.0084288	0.00291303	0	0.00546333	0.0103791	0.00463234	0.00962803	0.0126281
ENSG00000072201,14	LNX1	0.329634	0.249975	0.19062	0.213545	0.221946	0.322401	0.224081	0.483614	0.181249	0.208403	0.293	0.217424	0.279783	0.198157	0.222755	0.258031	0.214012	0.221223	0.296779	0.509333	0.308532	0.401764	0.824519	0.341264	0.265252	0.430426	0.37873	0.269835
ENSG00000072210,19	ALDH3A2	4.82899	5.38501	4.83689	4.23841	5.85366	4.26132	2.31156	3.13535	7.12001	4.77398	3.95121	6.26304	4.48411	3.67067	8.76497	7.19217	9.4761	5.31499	5.52509	2.06828	3.38786	6.39024	3.01856	6.53229	7.72324	6.24379	5.76372	6.49633
ENSG00000072274,14	TFRC	2.28525	2.13851	2.13943	1.44944	2.00036	1.16898	2.2716	0.893189	3.01091	1.49534	1.35462	2.34775	1.35988	1.62127	1.61079	1.57736	1.67213	2.10865	1.72429	1.09784	2.074	1.33029	0.41774	1.0065	1.69091	1.46634	1.98072	1.24851
ENSG00000072310,18	SREBF1	4.17115	4.10792	4.34949	3.21949	4.28393	4.43553	3.24419	6.25167	3.57567	2.79549	3.72384	3.65121	3.99598	2.52096	2.96476	3.26702	3.7679	4.26373	4.12422	3.5224	3.02659	3.68193	4.30688	3.28971	4.09099	3.87949	2.92381	3.20551
ENSG00000072315,4	TRPC5	0.00219199	0.00222922	0.00245899	0.00260255	0.00379359	0.00103181	0.00301318	0.00140157	0.00454948	0.00288531	0.00577855	0.00270702	0.000996284	0.00153953	0.000442724	0.000958778	0.00228172	0.00518768	0.000633204	0	0.00196775	0.00272025	0.00106646	0.000510177	0.00145383	0.000865156	0.00231193	0.00206366
ENSG00000072364,13	AFF4	3.69587	3.88156	3.22795	2.69125	3.27934	4.16769	3.04827	5.20459	2.64528	2.33408	4.31224	3.49131	3.77424	3.27089	3.21222	3.12256	3.15803	2.72891	3.99345	3.63052	3.59807	3.90374	4.67665	3.01554	3.46601	4.19819	3.41519	3.1917
ENSG00000072401,15	UBE2D1	0.636481	0.647291	0.521982	0.432552	0.930924	1.53433	1.00749	2.26915	0.580447	1.27503	1.06775	0.746329	1.16592	1.24897	0.658342	0.683338	0.837488	1.43025	1.0586	1.45193	0.87956	1.74968	1.45135	0.846184	1.17049	1.10381	1.08494	0.72892
ENSG00000072415,10	PALS1	1.35438	1.73859	1.55655	1.34696	1.78806	2.34687	1.57363	2.96674	1.45789	1.61501	2.13526	1.51621	2.05339	1.82963	1.64786	1.8748	2.01223	1.02867	2.4321	2.60654	1.36284	3.09544	3.05822	2.38903	1.92616	2.90175	2.03609	2.01263
ENSG00000072422,17	RHOBTB1	0.0810168	0.0272427	0.0527719	0.0517157	0.019097	0.0246038	0.0395177	0.0126999	0.0906617	0.0275205	0.0238839	0.0329921	0.0150459	0.0279002	0.0506731	0.0274349	0.050522	0.0346366	0.030198	0.00756684	0.0131381	0.00908115	0.00762902	0.0200728	0.0202225	0.0343833	0.0410404	0.0210895
ENSG00000072501,19	SMC1A	2.59435	2.72989	1.67292	1.72563	1.64686	1.268	1.4174	0.828207	2.14134	0.830883	1.60498	2.54715	1.98607	1.55612	1.95635	2.16393	1.88813	1.36467	1.70264	0.985052	1.32087	1.69909	0.764699	1.08424	2.22309	1.79567	1.86082	2.22917
ENSG00000072506,14	HSD17B10	8.6809	7.52286	7.33477	8.65481	9.20599	6.29455	7.67775	4.3082	9.29884	8.1364	6.54404	8.08982	6.48079	6.16443	9.69168	9.50064	9.65695	4.4761	8.25928	6.09639	4.85476	6.57379	4.81654	8.97592	7.79111	7.40654	8.31173	9.41969
ENSG00000072518,23	MARK2	3.38157	3.21555	3.36312	2.4683	3.18014	3.69409	2.95349	2.87	2.21337	2.32915	3.6415	3.14389	3.33781	3.24124	3.14399	3.45216	3.14237	2.35258	3.17104	3.26851	2.06365	3.33266	3.08711	3.14856	3.59697	2.86954	2.87011	3.14456
ENSG00000072571,20	HMMR	0.0108694	0.0138174	0.00914496	0.0229426	0.0125408	0.00682185	0.0209179	0.0138998	0.0290049	0.0317939	0.00382052	0.0238635	0.00329349	0.0152681	0.00439063	0.00950851	0.00646529	0.0445882	0.00941954	0.0114439	0.0195148	0.0134888	0.00352547	0.00758939	0.0120151	0.00572002	0.0101903	0.00877116
ENSG00000072609,18	CHFR	0.349823	0.359688	0.342658	0.297936	0.334368	0.314806	0.405917	0.312491	0.335573	0.367925	0.388774	0.328248	0.3141	0.367099	0.274307	0.315776	0.325892	0.404214	0.288301	0.378469	0.524624	0.313467	0.347069	0.302331	0.312771	0.346532	0.267078	0.278835
ENSG00000072657,10	TRHDE	0	0	0	0.000155995	0	0	0	0	0	0	0	0	0	0	0	0	0	0.000746266	0	0	0	0	0	0	0	0	0	0
ENSG00000072682,20	P4HA2	0.173854	0.125933	0.0846358	0.147132	0.187972	0.0308815	0.0784592	0.0385924	0.116712	0.0738823	0.0807098	0.0828203	0.0665942	0.0672732	0.0920911	0.13487	0.0478035	0.0921238	0.118447	0.07339	0.0730283	0.0431504	0.0138314	0.0816911	0.0862999	0.0509243	0.0830342	0.107647
ENSG00000072694,22	FCGR2B	0.111199	0.0226174	0.0187114	0.0293391	0.0684255	0.00697907	0.0122285	0	0.0395644	0.123601	0.10944	0.0488268	0.0269552	0.268663	0.00449182	0.0389106	0.0330715	0.210534	0.0192733	0.0234152	0.399291	0	0	0	0.024584	0.0117037	0.0729762	0.0179466
ENSG00000072736,19	NFATC3	0.681169	0.605133	0.70165	0.668921	0.672984	0.488448	0.611693	0.337646	0.64483	0.557244	0.512699	0.662358	0.472354	0.437951	0.642726	0.792891	0.665977	0.46178	0.686857	0.369478	0.489472	0.72702	0.598542	0.612301	0.615396	0.581042	0.663047	0.794335
ENSG00000072756,18	TRNT1	1.87441	1.87315	1.84718	1.99195	2.65324	1.88309	3.24582	1.53142	2.78653	3.81514	2.03144	2.54701	1.42779	2.57811	1.79826	1.62455	2.07114	1.57727	1.78984	1.39788	1.36014	1.76075	0.789508	1.60568	1.87631	1.77075	1.95867	2.33539
ENSG00000072778,20	ACADVL	23.7982	21.7606	19.1077	19.9103	19.473	11.8338	19.9544	9.62306	20.264	20.2392	23.8438	20.6979	21.1067	21.1764	20.6156	16.3584	16.1803	16.6192	14.2715	16.2158	17.5727	10.3376	8.83669	15.2263	14.7162	14.683	14.2409	13.973
ENSG00000072786,13	STK10	0.196711	0.163842	0.129093	0.162554	0.21425	0.198524	0.15121	0.252964	0.168675	0.106334	0.217385	0.183979	0.195265	0.147885	0.114423	0.129406	0.0940739	0.789566	0.108421	0.181427	1.20192	0.0755787	0.109486	0.105486	0.157605	0.0869565	0.152701	0.0939731
ENSG00000072803,18	FBXW11	0.597424	0.741155	0.643118	0.431543	0.643642	0.752396	0.667648	0.890679	0.485658	0.588834	0.76765	0.661896	0.727211	0.648236	0.612267	0.670761	0.723661	0.460685	0.678886	0.98724	0.614585	1.13066	1.25735	0.906665	0.632934	0.972544	0.831805	0.8052
ENSG00000072818,12	ACAP1	0.615395	0.73928	0.530708	0.66977	0.683399	0.593837	0.96437	0.360039	0.718454	0.79654	0.665147	0.462325	0.46151	0.499213	0.494065	0.417219	0.514755	1.87878	0.433314	0.37053	1.53302	0.452493	0.187128	0.214846	0.433669	0.400768	0.508436	0.67041
ENSG00000072832,15	CRMP1	0.0388593	0.0229857	0.0213514	0.0175762	0.0329398	0.0029864	0.015044	0.00851888	0.0331545	0.0153103	0.0167251	0.0189347	0.0360448	0.0173781	0.0317145	0.0381566	0.0226425	0.0668163	0.0123708	0.0144031	0.0777412	0.0572785	0.0354969	0.0454062	0.0447088	0.1853	0.0412644	0.0665557
ENSG00000072840,13	EVC	0.240907	0.100381	0.114481	0.125358	0.14927	0.0755994	0.0745105	0.0522013	0.179564	0.0919995	0.103495	0.144164	0.174381	0.0686199	0.275722	0.2888	0.122399	0.395932	0.0927883	0.069575	0.622353	0.341318	0.364644	0.275678	0.311425	1.12251	0.2486	0.394206
ENSG00000072849,11	DERL2	2.83827	2.83573	2.41908	2.87843	2.8739	2.74858	3.65162	2.64847	2.87309	3.55438	2.58762	3.14002	3.27209	3.97442	3.03197	3.06485	3.27759	2.03614	3.11304	3.07583	2.18164	2.74627	2.31586	2.51335	2.75998	2.47968	2.95199	3.0419
ENSG00000072858,11	SIDT1	0.152897	0.102156	0.142602	0.171684	0.0177776	0.0345909	0.0958016	0.138232	0.0927766	0.0873677	0.0662409	0.0897757	0.0603354	0.070925	0.134297	0.0300688	0.0771984	0.0863961	0.148937	0.0262058	0.056179	0.0511869	0.0276793	0.0413793	0.135212	0.072042	0.0691724	0.0726903
ENSG00000072864,16	NDE1	0.23395	0.204346	0.197893	0.168255	0.198816	0.193014	0.167022	0.162135	0.182366	0.188742	0.224149	0.211252	0.242393	0.182335	0.164619	0.176051	0.167214	0.444133	0.137343	0.202615	0.371255	0.185437	0.151763	0.149301	0.198547	0.15886	0.219335	0.176609
ENSG00000072952,21	IRAG1	0.0085605	0.0072549	0.0128043	0.0120461	0.00768201	0.011641	0.00941401	0.0167857	0.00423031	0.00584274	0.0150449	0.007831	0.0129695	0.0104215	0.00922128	0.00665664	0.00509194	0.234112	0.00906724	0.0105151	0.0450838	0.02408	0.0222127	0.0179318	0.00567773	0.0120133	0.0113697	0.00767555
ENSG00000072954,7	TMEM38A	0.147301	0.136644	0.184223	0.239489	0.220478	0.149918	0.134624	0.171059	0.332872	0.202625	0.373623	0.399875	0.141137	0.348954	0.274994	0.344784	0.27706	0.0904499	0.196655	0.16347	0.0771946	0.17193	0.0658546	0.152886	0.34854	0.122561	0.137165	0.192756
ENSG00000072958,9	AP1M1	0.337423	0.379659	0.3302	0.392098	0.320282	0.191498	0.193427	0.117514	0.300137	0.212099	0.310385	0.329028	0.243639	0.213792	0.291451	0.314018	0.358707	0.35114	0.302785	0.221091	0.476912	0.265499	0.128071	0.270691	0.304742	0.209683	0.269228	0.264563
ENSG00000073008,16	PVR	0.69413	0.494143	0.488836	0.667452	0.522047	0.59055	0.373187	0.402404	0.493943	0.3384	0.368685	0.393687	0.392609	0.338012	0.23989	0.233894	0.100926	0.282311	0.28072	0.284207	0.52065	0.176111	0.125078	0.481077	0.265997	0.182644	0.278383	0.132773
ENSG00000073050,12	XRCC1	0.340375	0.387065	0.33584	0.423721	0.332023	0.285483	0.311359	0.216054	0.33304	0.323127	0.371972	0.435634	0.393792	0.255577	0.416229	0.522434	0.502472	0.401309	0.426371	0.241897	0.356665	0.382467	0.349267	0.337049	0.424826	0.327307	0.335066	0.514381
ENSG00000073060,17	SCARB1	0.0619458	0.0265254	0.0301737	0.11957	0.0163005	0.0133006	0.0259939	0.00917245	0.0473673	0.0238418	0.0160437	0.0322107	0.0158063	0.0210667	0.0197548	0.0171127	0.0242411	0.0555551	0.0207198	0.0266029	0.0901444	0.0105196	0.0391266	0.0151764	0.0108119	0.0514722	0.0236888	0.0201705
ENSG00000073067,14	CYP2W1	0.480626	0.719605	0.71889	0.394521	0.718838	0.670337	0.704727	0.532677	0.174173	0.765422	0.600666	0.762092	0.598713	0.21004	0.625584	1.88424	1.50884	2.02217	0.694195	0.885552	3.06814	0.251836	1.92265	2.43614	0.271548	1.51758	0.463116	1.19227
ENSG00000073111,14	MCM2	0.138795	0.0949128	0.112749	0.155321	0.049698	0.0360459	0.0552638	0.0624282	0.0808864	0.0965975	0.0706552	0.126092	0.078311	0.0322699	0.110198	0.0628024	0.106756	0.126861	0.0414765	0.0869229	0.350587	0.0784007	0.0465704	0.0267343	0.0857068	0.0755599	0.100958	0.0849673
ENSG00000073146,17	MOV10L1	0	0	0	0.00126975	0	0	0.00264615	0	0	0	0	0	0.00145821	0	0	0	0	0.00911155	0	0	0.00172806	0.00119445	0.00156092	0.00112008	0.00106395	0	0.00112796	0
ENSG00000073150,14	PANX2	0.180336	0.0183399	0.232647	0.390161	0.138711	0.0226366	0.0198316	0.110695	0.288736	0.07385	0.139452	0.336535	0.153	0.19252	0.203969	0.210344	0.171627	0.580436	0.0833502	0.0759471	0.375578	0.0716146	0.315856	0.134312	0.10366	0.0949021	0.0676279	0.436573
ENSG00000073169,15	SELENOO	0.886382	0.977142	0.833153	0.745451	0.846909	0.619333	0.805316	0.494139	0.886991	0.735289	0.898164	0.815281	0.76797	0.659509	0.834985	0.884448	0.889711	0.780102	0.540106	0.404644	0.656455	0.525935	0.30322	0.614069	0.574111	0.770752	0.623255	0.866155
ENSG00000073282,14	TP63	0.0393567	0.00461828	0.0975191	0.0349178	0.0773444	0.00773607	0.00963113	0.00497765	0.0823259	0.0569285	0.0291875	0.0587519	0.0121874	0.0182255	0.0799266	0.0741552	0.133515	0.139203	0.0599685	0.0027321	0.0568392	0.0299489	0.00883752	0.0292922	0.024669	0.0904707	0.0328432	0.0251283
ENSG00000073331,18	ALPK1	0.497706	0.376827	0.466779	0.452464	0.447568	0.324545	0.488973	0.358856	0.386068	0.356466	0.534084	0.426636	0.367928	0.424408	0.447919	0.402738	0.405537	0.586868	0.421805	0.352552	0.321688	0.360235	0.358233	0.336273	0.392724	0.540785	0.380838	0.363238
ENSG00000073350,14	LLGL2	2.34668	1.52045	1.99754	1.941	1.86589	1.43396	1.89576	1.15462	1.57114	1.64863	1.62792	1.96414	1.68486	1.69554	1.6012	1.88431	1.69876	1.45277	1.2862	1.82768	1.90274	1.93521	2.13165	1.39988	1.45601	1.77636	1.6436	2.21762
ENSG00000073417,15	PDE8A	0.720951	0.501815	0.615718	0.677905	0.695546	0.38609	1.11216	0.489795	0.481447	0.833579	0.702163	1.15789	0.73308	0.947165	0.523327	0.450672	0.374961	0.302493	0.435153	0.56586	0.279432	0.353382	0.348997	0.464438	0.516134	0.360336	0.73569	0.459577
ENSG00000073464,13	CLCN4	0.223757	0.076094	0.196653	0.243669	0.274609	0.0952633	0.124601	0.0929506	0.180016	0.133821	0.163811	0.224115	0.0945746	0.129728	0.265113	0.305459	0.225075	0.111982	0.169209	0.137299	0.0752289	0.0583662	0.00693396	0.128372	0.155023	0.109128	0.0982084	0.13111
ENSG00000073536,18	NLE1	0.474377	0.271369	0.491771	0.563228	0.283435	0.223297	0.265495	0.0584971	0.437028	0.364245	0.187584	0.41148	0.177108	0.192766	0.487612	0.466858	0.604646	0.280671	0.389079	0.113714	0.255508	0.20184	0.0906698	0.248421	0.331485	0.247413	0.405032	0.505849
ENSG00000073578,18	SDHA	0.661261	0.879818	0.606251	0.525757	0.667149	0.728615	0.733712	0.832731	0.561815	0.520427	0.81611	0.827615	1.00812	0.757254	0.77978	0.780806	0.952458	0.440718	0.768361	0.763336	0.712335	0.867724	0.957944	0.652201	0.704087	1.1376	0.846523	0.792044
ENSG00000073584,20	SMARCE1	0.611542	0.729285	0.608443	0.622358	0.783978	0.456926	0.984753	0.342609	0.958417	1.052	0.624389	0.759224	0.511785	0.629952	0.711682	0.717548	0.723182	0.767301	0.647743	0.275942	0.601263	0.795059	0.221967	0.379557	0.653472	1.40607	0.563099	0.93215
ENSG00000073598,6	FNDC8	0.0504471	0.0577168	0.0424438	0.0698785	0.0582044	0.0118731	0.0104019	0	0.0336545	0.0332016	0.0398967	0.0519167	0.0343931	0.0318881	0.0764171	0.0441311	0.0900206	0.0358172	0.0109295	0.0199176	0.0407576	0.0187814	0	0.026418	0.0418236	0.0199109	0.0443395	0.0712406
ENSG00000073605,19	GSDMB	3.33076	2.35657	4.68537	2.9585	3.7473	3.96573	3.20085	2.23185	4.55802	4.27846	3.32153	3.05864	2.90443	3.328	2.97703	3.01922	3.15333	2.76074	3.83341	2.10647	2.04566	3.19267	0.725923	4.28827	2.95882	2.58164	3.19509	3.97089
ENSG00000073614,13	KDM5A	1.52815	1.47302	1.36629	1.24957	1.51906	1.3366	1.28121	1.27992	1.27129	0.948486	1.48489	1.47302	1.32885	1.25424	1.36084	1.26685	1.29209	1.40579	1.47663	1.15101	1.29585	1.26089	1.07938	1.20443	1.43794	1.37244	1.335	1.26628
ENSG00000073670,14	ADAM11	0.0201223	0	0.0042325	0.00398188	0.0174124	0.00473596	0.0124473	0	0.00894941	0.0264869	0.0106093	0.00828341	0.00457291	0	0.0152406	0.00880151	0.00448843	0.0619092	0.0130787	0	0.0216765	0.00749151	0.014685	0.0105376	0.0133461	0	0.00353723	0.00811898
ENSG00000073711,11	PPP2R3A	0.29606	0.241223	0.331943	0.340769	0.302984	0.276343	0.275422	0.308533	0.307142	0.213823	0.32284	0.441759	0.235842	0.263888	0.294135	0.35011	0.230359	0.15836	0.312369	0.262194	0.203324	0.567328	0.296065	0.40242	0.302705	0.590486	0.290732	0.279661
ENSG00000073712,15	FERMT2	0.0217499	0.00184327	0.00609978	0.0392137	0.00139413	0.00455024	0.00498301	0	0.00644884	0.00212069	0.00382249	0.00497411	0.00768877	0	0	0.00105705	0.0010781	0.0503305	0.00314146	0.000954146	0.0390497	0	0	0.0025311	0.00320568	0.00190765	0.0135941	0.00292522
ENSG00000073734,10	ABCB11	0.0258131	0.0552795	0.00751773	0.134379	0.00801833	0.0214973	0.0352104	0.0159971	0.0521031	0.0104546	0.032454	0.0130782	0.0162447	0.0217556	0.0529375	0.110301	0.0248027	0.0629701	0.0636684	0.0925077	0.0224593	0.143413	0.165195	0.0949706	0.0158035	0.1058	0.12426	0.070502
ENSG00000073737,17	DHRS9	0.743931	9.05922	0.22508	2.97614	0.427049	1.38002	1.59591	0.756388	3.45858	0.617447	2.69732	0.500847	1.5657	2.82302	1.54325	5.30571	1.04958	4.06938	3.74117	9.88808	1.78832	6.7099	6.87865	3.71029	1.04759	2.96514	6.68939	2.31554
ENSG00000073754,6	CD5L	0	0	0	0	0	0	0	0	0	0	0	0	0	0	0	0	0	0	0	0	0	0	0	0	0	0	0	0
ENSG00000073756,13	PTGS2	0.125924	0.0672331	0.964116	1.02664	0.0871728	0.0948396	0.0623157	0.0386479	0.313627	0.0221005	0.0796712	0.0414697	0.0457872	0.0636784	0.06867	0	0	62.0117	0.0109128	0.357967	11.0148	0.0187526	1.13953	0	0	0.0994019	0.0177086	0
ENSG00000073792,16	IGF2BP2	0.0619496	0.0303758	0.0409525	0.0805577	0.048866	0.0232095	0.0135557	0.0421975	0.0455452	0.0421587	0.0273298	0.0400741	0.0344776	0.0239748	0.0808182	0.133825	0.111674	0.0604404	0.121068	0.079866	0.073544	0.128027	0.144549	0.133297	0.0398301	0.110278	0.0835632	0.18262
ENSG00000073803,14	MAP3K13	0.25938	0.266764	0.271263	0.357634	0.264512	0.249966	0.315606	0.25851	0.245108	0.258452	0.287041	0.235593	0.297136	0.291949	0.23659	0.271799	0.277214	0.204885	0.305028	0.370433	0.245163	0.31026	0.576967	0.371176	0.20089	0.230728	0.352997	0.288533
ENSG00000073849,16	ST6GAL1	0.53219	0.0615391	0.296331	0.346945	0.164695	0.146801	0.168281	0.0738108	0.385745	0.130028	0.257687	0.393445	0.241886	0.105269	0.309302	0.274857	0.512904	0.213712	0.155976	0.0471697	0.622601	0.162897	0.0166073	0.149505	0.190379	0.241281	0.378571	0.283592
ENSG00000073861,3	TBX21	0.0267698	0.00680611	0.00750762	0.0141261	0	0	0.0662374	0	0	0.0313217	0.0282283	0	0.0324457	0.0150413	0.0162203	0.0234182	0	0.109815	0.00773303	0.0422771	0.1538	0	0.0173655	0	0.0118367	0	0.0313718	0.0216022
ENSG00000073910,23	FRY	0.0607489	0.0252034	0.0192469	0.0197168	0.01437	0.0102896	0.0425572	0.00331547	0.0137917	0.0182901	0.018762	0.051689	0.021257	0.0244217	0.0394271	0.0513643	0.0340179	0.190813	0.0125557	0.0100355	0.0454527	0.0181691	0.0185497	0.0117135	0.0205672	0.0196631	0.0291322	0.0668669
ENSG00000073921,18	PICALM	2.02016	2.37198	1.89796	1.96083	2.14599	2.84413	2.58427	3.4367	1.88678	2.20072	2.69721	2.45449	2.59781	2.57801	1.66793	1.844	1.58852	3.03184	1.71357	3.40633	2.2828	2.44699	3.03196	2.04815	2.03754	2.05777	2.30934	2.10032
ENSG00000073969,19	NSF	0.639656	0.610781	0.586838	0.516664	0.573572	0.663774	0.575277	0.641365	0.504666	0.526877	0.688302	0.634906	0.674094	0.703339	0.719672	0.655945	0.728603	0.321997	0.723798	0.733998	0.347868	0.660853	0.619736	0.620188	0.627013	0.7381	0.573712	0.5973
ENSG00000074047,22	GLI2	0.00447394	0.00511866	0.00376416	0.00141651	0.000516191	0.00126358	0.002214	0.0127013	0.00397957	0.00274821	0.00094354	0.000368342	0.00284683	0.00150828	0	0	0.00319342	0.0139765	0.000775437	0.00105984	0.0139765	0.00333128	0.00130601	0.00531058	0.0017804	0.0134202	0.00786457	0.00252721
ENSG00000074054,21	CLASP1	0.248655	0.237214	0.216346	0.228065	0.206017	0.160114	0.174657	0.163614	0.19952	0.129173	0.234582	0.247546	0.207588	0.166661	0.217503	0.220428	0.226136	0.267872	0.206216	0.151777	0.199902	0.193663	0.181644	0.163316	0.210432	0.224823	0.206229	0.193808
ENSG00000074071,15	MRPS34	16.0499	14.1199	16.8028	14.7252	18.8336	12.8778	15.7197	10.6356	19.3056	18.4056	11.8279	16.8929	11.6884	14.2957	20.9418	21.7787	22.7821	8.37387	19.6782	10.5134	9.13598	18.4014	11.8017	19.548	20.2619	14.1812	15.0045	22.2239
ENSG00000074181,9	NOTCH3	5.83494	2.70711	5.39809	5.21079	3.60168	1.3546	1.63658	0.868494	4.49052	2.11163	2.85823	3.35982	2.33938	1.96572	4.57839	3.932	3.3721	5.06707	2.84065	0.712012	2.13457	1.43054	0.234681	2.03804	4.18448	2.59613	2.79431	2.70705
ENSG00000074201,9	CLNS1A	0.424001	0.391937	0.459896	0.451927	0.480561	0.283736	0.540385	0.249203	0.522847	0.84928	0.364196	0.463902	0.295238	0.402319	0.643694	0.568247	0.600445	0.323411	0.601864	0.353286	0.311558	0.443248	0.303282	0.466627	0.448831	0.394544	0.48636	0.567233
ENSG00000074211,14	PPP2R2C	0.0236591	0.0472797	0.035034	0.00861441	0.0436755	0.0708297	0.0323924	0.127799	0.0277791	0.032388	0.0628693	0.0338929	0.052046	0.038684	0.0421464	0.0633328	0.0603726	0.0609201	0.0832435	0.0829491	0.0703427	0.0493262	0.232056	0.124558	0.0514692	0.0799332	0.0745283	0.0771317
ENSG00000074219,14	TEAD2	0.0105195	0.0160473	0.0575291	0.108245	0	0	0.00867626	0.00807145	0.00467856	0.023078	0	0.00433039	0	0	0.00318699	0	0	0.0597504	0.00455819	0.00415333	0.0623261	0	0.005118	0	0	0.00415194	0.00369838	0.0127333
ENSG00000074266,23	EED	0.240059	0.279174	0.315429	0.235759	0.278683	0.220419	0.321436	0.239906	0.304481	0.308186	0.262514	0.254982	0.259976	0.298492	0.214593	0.190559	0.234019	0.312825	0.233722	0.18254	0.213904	0.238329	0.236473	0.235907	0.214257	0.229268	0.20839	0.259487
ENSG00000074276,11	CDHR2	0.0129052	0.0164055	0.00542892	0.0119174	0.0148897	0.0101245	0.0141919	0.00660131	0.0172188	0.0169871	0.00680418	0.00531247	0.0117311	0.00725113	0.00912278	0.00376316	0.0057572	0.0244337	0.0111839	0.00339684	0.020853	0.00640612	0.0020929	0.00901091	0.00570624	0.0135828	0.0105866	0.0121497
ENSG00000074317,11	SNCB	0	0	0	0	0	0	0	0	0	0	0	0	0	0	0	0	0	0	0	0	0	0	0	0	0	0	0	0
ENSG00000074319,13	TSG101	1.27715	1.11478	1.16201	1.146	1.34678	1.52925	1.41257	1.24185	1.27388	1.43406	1.35501	1.45528	1.61035	1.47984	1.42764	1.27514	1.47733	1.09573	1.29551	2.03402	1.00807	1.7237	1.22936	1.17941	1.38705	1.58424	1.35324	1.40106
ENSG00000074356,17	NCBP3	1.52842	1.61937	1.33422	1.14373	1.3903	1.15407	1.28857	0.866541	1.27137	1.16042	1.50993	1.31419	1.14516	1.05516	1.30223	1.21157	1.20778	1.10369	1.43079	0.846482	1.1604	1.05843	0.776606	1.04717	1.30088	1.28886	1.10221	1.48384
ENSG00000074370,18	ATP2A3	1.73929	3.99066	0.881826	1.13231	0.215708	0.250681	0.703244	0.221697	1.17922	0.820312	1.23067	2.23191	0.7622	0.436904	0.25231	0.151162	0.267907	1.853	0.110469	0.389209	1.30299	0.0738231	0.0689092	0.0810942	0.208546	0.346593	0.782782	0.0548615
ENSG00000074410,14	CA12	0.956557	0.577299	0.313601	0.349221	0.261102	0.0626615	0.10352	0.0350195	0.776429	0.325416	0.116308	0.192579	0.238559	0.0336584	0.160167	0.11978	0.20361	0.925337	0.036257	0.0120133	0.100381	0.0438961	0.00555135	0.0385074	0.163969	0.342265	0.383769	0.102818
ENSG00000074416,16	MGLL	0.234657	0.0903361	0.285353	0.346662	0.0840355	0.0772155	0.178652	0.0775106	0.173235	0.173127	0.135575	0.232563	0.0708148	0.191366	0.365147	0.286447	0.621038	0.0503637	0.153959	0.0802694	0.281777	0.117426	0.0443722	0.131342	0.150385	0.197982	0.142286	0.255034
ENSG00000074527,13	NTN4	0.651774	0.423483	0.620908	0.966291	0.589861	0.586818	0.802086	0.871198	0.82055	0.318507	0.611829	0.436527	0.647335	0.558043	0.19276	0.177236	0.183074	0.115077	0.518514	0.407786	0.209892	0.0879461	0.0713064	0.311823	0.289907	0.0959576	0.524368	0.0570482
ENSG00000074582,15	BCS1L	2.85028	2.92368	2.52213	2.83957	2.52313	1.45734	2.7967	0.603303	3.05988	2.60902	1.83962	2.67033	1.45183	2.0502	2.81389	2.51492	2.5431	2.69825	2.00163	1.04774	2.51458	1.7198	0.597728	1.73282	1.82525	1.9978	2.00416	2.35955
ENSG00000074590,14	NUAK1	0.0638772	0.0812025	0.138197	0.14446	0.14389	0.137454	0.0727547	0.34425	0.0919923	0.0720696	0.110659	0.0538426	0.160372	0.143564	0.0497628	0.0532188	0.0610639	0.0244759	0.0527209	0.0972773	0.0393205	0.0588872	0.0858338	0.141238	0.0716193	0.0384177	0.117634	0.0282278
ENSG00000074603,19	DPP8	1.39995	1.23216	1.14441	1.29198	1.18849	0.94818	1.14456	0.851349	1.19767	1.00184	1.01853	1.22808	0.941931	0.96478	1.43351	1.37575	1.48497	0.918719	1.30725	0.860469	0.782024	1.25406	0.748027	1.02338	1.38668	1.21004	1.1606	1.54039
ENSG00000074621,14	SLC24A1	0.414748	0.344621	0.421079	0.520858	0.390305	0.272666	0.525534	0.323563	0.438992	0.396486	0.520417	0.476905	0.301191	0.423762	0.423988	0.399307	0.607791	0.300501	0.40561	0.382391	0.229631	0.388182	0.29535	0.33651	0.316573	0.40787	0.404044	0.396388
ENSG00000074657,14	ZNF532	0.469701	0.258428	0.513896	0.776632	0.333082	0.176527	0.433335	0.196578	0.322019	0.356785	0.278969	0.268249	0.292802	0.217494	0.304849	0.302081	0.297332	0.22496	0.320974	0.211836	0.260989	0.163119	0.3342	0.248241	0.24873	0.166334	0.465378	0.267419
ENSG00000074660,17	SCARF1	0.232175	0.184467	0.219758	0.229717	0.156261	0.0546443	0.119683	0.0371133	0.344199	0.144316	0.122412	0.151327	0.0439691	0.130453	0.111371	0.0507766	0.120839	2.23453	0.0419179	0.114584	5.53362	0.0864382	0.0564792	0.067547	0.0577459	0.0534548	0.122439	0.140517
ENSG00000074695,6	LMAN1	6.26117	6.05043	6.33558	7.17914	7.91598	6.52111	7.76722	4.32705	7.30321	5.32748	6.93011	8.50009	7.40033	6.9353	7.15319	6.42748	9.01262	3.88799	10.5129	8.56262	2.78931	4.93436	2.21704	5.67412	11.8008	5.93554	6.53691	4.6305
ENSG00000074696,13	HACD3	1.67938	1.45293	1.60471	1.82112	1.47813	1.02992	1.45635	0.822836	1.97396	1.66318	1.18649	1.86261	1.21255	1.30419	1.77202	1.6727	1.8794	0.869847	1.55309	1.08551	0.584077	1.4934	0.501906	1.26139	1.65485	1.29726	1.58571	1.79079
ENSG00000074706,14	IPCEF1	0.108567	0.08064	0.0908645	0.0688372	0.0983725	0.13057	0.105952	0.13084	0.0632002	0.0768148	0.0899071	0.147412	0.0816382	0.131743	0.116411	0.096963	0.103459	0.117304	0.0802927	0.0888706	0.0575575	0.039361	0.0514375	0.055564	0.104428	0.0673037	0.0935241	0.0559597
ENSG00000074755,15	ZZEF1	1.02974	1.03352	0.899188	0.82427	0.858754	0.803044	0.814404	0.911707	0.831076	0.531546	0.941475	0.814317	0.816881	0.651084	0.827563	0.906625	0.775878	1.15234	0.791717	0.649977	1.08425	1.0769	0.950314	0.812283	0.972452	1.3421	0.791154	0.838997
ENSG00000074771,4	NOX3	0	0	0	0	0	0	0	0	0	0	0	0	0	0	0	0	0	0	0	0	0	0	0	0	0	0	0	0
ENSG00000074800,16	ENO1	17.264	20.0532	17.6152	17.8981	20.1813	10.2183	10.1252	6.81962	24.0663	15.5768	11.4587	21.0783	13.004	11.5987	51.5368	35.8899	45.4995	45.1635	20.2259	8.15645	25.6182	20.9412	7.94108	32.9144	36.6149	32.9842	23.7892	38.9885
ENSG00000074803,21	SLC12A1	0	0	0	0	0	0	0	0	0	0.000803168	0	0	0	0	0.000554573	0	0	0.170688	0	0	0	0	0.00267177	0.000639068	0.000607043	0.000722486	0	0
ENSG00000074842,8	MYDGF	0.999639	0.79877	0.797661	0.781828	0.846709	0.765572	1.0535	0.736569	0.889178	0.717086	0.83659	0.692371	1.02408	1.21027	0.855672	0.877954	0.806962	0.326705	0.952244	1.03055	0.589702	0.637995	0.463189	0.733992	0.726151	0.620001	0.814461	0.752252
ENSG00000074855,11	ANO8	1.67059	2.42027	1.95447	1.49447	2.69163	4.7834	1.75291	5.68854	1.68823	1.34455	3.48153	1.85558	2.33631	1.84123	1.29975	2.64615	1.36707	2.20846	1.29356	2.34172	5.66509	3.58454	3.58779	1.91881	2.92411	4.9706	1.86974	2.01019
ENSG00000074935,14	TUBE1	0.784036	0.665615	0.992344	0.814862	0.904598	0.584076	0.98404	0.345253	0.830815	1.28629	0.776429	0.987896	0.613546	0.678034	0.813802	0.483094	0.857695	0.761577	0.602648	0.328396	0.418624	0.563484	0.238822	0.552203	0.682795	0.791116	0.508146	0.852752
ENSG00000074964,17	ARHGEF10L	0.591048	0.626594	0.646525	0.689955	0.632446	1.00336	0.702743	1.09945	0.373771	0.484212	0.880064	0.408204	0.697863	0.585762	0.438299	0.60863	0.454052	0.337915	0.636956	0.89497	0.813691	0.810896	1.28181	0.707109	0.644673	0.920496	0.713613	0.502767
ENSG00000074966,11	TXK	0.0711744	0.0413618	0.0441992	0.0241444	0.0410595	0.0638152	0.0573053	0.0585117	0.0452212	0.0654318	0.0822001	0.0865022	0.0415922	0.0471324	0.0390187	0.0592985	0.0347759	0.176466	0.024966	0.044159	0.115008	0.0832798	0.12697	0.0532464	0.05395	0.062872	0.0762605	0.0998276
ENSG00000075035,10	WSCD2	0	0.00217015	0	0	0.00109424	0	0	0	0.000843606	0	0	0	0	0	0.0229863	0.00912631	0.0160777	0.00269345	0.000821902	0	0.0071516	0.00423708	0	0	0	0.00074865	0.00266747	0.046685
ENSG00000075043,21	KCNQ2	0.00317357	0.0012103	0.00133504	0	0	0	0	0	0.00282289	0	0	0	0	0	0.000961462	0	0	0	0.00137513	0.00125299	0	0	0.00154402	0	0	0	0	0
ENSG00000075073,16	TACR2	0.123688	0.0336933	0.111498	0.0279723	0.0713537	0.0166348	0.0364338	0.0203365	0.0550101	0.124045	0.0745295	0.0800114	0.0401552	0.0372306	0.0428255	0.0695584	0.0551787	0.142181	0.0153128	0	0.0856549	0.0328919	0	0.0370128	0.0410177	0.0418441	0.037273	0.0784231
ENSG00000075089,10	ACTR6	0.562273	0.533518	0.776377	0.762347	1.01811	0.661045	1.36018	0.864909	1.01703	2.35373	0.828368	0.976787	0.77279	1.8026	1.04816	0.748405	1.04656	0.570482	0.967553	0.807262	0.370956	0.665058	0.547118	0.753265	0.80295	0.647717	0.889085	0.775036
ENSG00000075131,10	TIPIN	0.0659631	0.0451078	0.0593257	0.0648149	0.0839794	0.0556758	0.0412726	0.0261788	0.0505812	0.0818368	0.0623615	0.0524351	0.0392853	0.0651798	0.0482376	0.0378064	0.0730602	0.0430652	0.041395	0.03233	0.0441049	0.0745207	0.0885313	0.0349405	0.0724135	0.0395012	0.0367854	0.0513942
ENSG00000075142,14	SRI	1.90264	1.8481	2.5029	2.32973	2.04967	0.80654	1.41753	0.62508	2.02433	1.8864	1.26918	2.67855	1.31866	1.52826	1.57004	1.32879	1.77731	1.01999	0.819873	0.581041	0.792661	1.08796	0.286398	0.759664	1.66281	0.5684	1.37109	1.36995
ENSG00000075151,24	EIF4G3	0.285475	0.272592	0.220105	0.200693	0.216364	0.217689	0.166684	0.193831	0.191895	0.206721	0.241542	0.244731	0.225692	0.173725	0.216735	0.238345	0.208524	0.232102	0.233429	0.14245	0.277473	0.270494	0.390582	0.259929	0.201264	0.312698	0.200731	0.278893
ENSG00000075188,9	NUP37	0.266587	0.244376	0.265448	0.298127	0.347086	0.345376	0.389319	0.212054	0.382887	0.480752	0.288848	0.348352	0.200091	0.317441	0.30824	0.23321	0.351328	0.194484	0.256462	0.243339	0.155444	0.229458	0.069015	0.249326	0.249809	0.262564	0.249359	0.305912
ENSG00000075213,11	SEMA3A	0.00728153	0.0127413	0.0524342	0.029835	0.0158141	0.00120972	0.00335609	0.0144605	0.111822	0.00169141	0.00519411	0.00634756	0.0089552	0.0131764	0.00921333	0.0101169	0.0292355	0.0176383	0.0425016	0.0158965	0.00922815	0.00223251	0.00250068	0.0375336	0.00440332	0.0138625	0.0155105	0.00881387
ENSG00000075218,19	GTSE1	0.00338806	0	0.00285055	0.00804529	0	0.00318963	0	0	0	0	0	0.00836822	0	0.005711	0	0	0	0.00641468	0	0.0107014	0.0109492	0	0.00989023	0	0	0.00267446	0.0023823	0
ENSG00000075223,14	SEMA3C	0.493685	0.397526	0.249649	0.423164	0.199213	0.176999	0.496317	0.0628056	0.539246	0.274973	0.242085	0.655485	0.347041	0.605263	0.421189	0.220973	0.266456	0.237308	0.258807	0.091399	0.150176	0.113802	0.0192898	0.202271	0.30029	0.134781	0.348481	0.230155
ENSG00000075234,17	TTC38	0.578326	0.45458	0.553434	0.583562	0.478795	0.382366	0.480631	0.335345	0.730399	0.755436	0.553973	0.50885	0.573867	0.710667	0.655363	0.44799	0.405709	0.417922	0.482056	0.414838	0.361432	0.318856	0.347953	0.413056	0.368933	0.310153	0.43148	0.334875
ENSG00000075239,14	ACAT1	0.200902	0.18445	0.281716	0.265035	0.214625	0.0840605	0.199453	0.079929	0.459993	0.56154	0.149078	0.260358	0.101458	0.181865	0.21641	0.221314	0.262237	0.380372	0.199898	0.0616936	0.216419	0.174523	0.0506819	0.129886	0.227015	0.14684	0.193583	0.279207
ENSG00000075240,17	GRAMD4	0.690326	0.439486	0.599453	0.547293	0.576584	0.355722	0.446901	0.21	0.545051	0.405475	0.452186	0.522735	0.332395	0.432393	0.633801	0.592265	0.65844	0.361892	0.489736	0.324616	0.284089	0.382829	0.197311	0.437911	0.497543	0.418099	0.462805	0.333525
ENSG00000075275,18	CELSR1	1.50388	0.72535	1.07265	1.25421	0.553112	0.271281	0.701193	0.153221	0.98939	0.557676	0.52952	0.668345	0.380198	0.402943	0.971138	0.957106	0.750412	1.02218	0.56145	0.334377	0.425329	0.438808	0.134182	0.451001	0.632894	0.691637	0.842023	0.862415
ENSG00000075290,8	WNT8B	0	0	0	0	0	0.00522084	0	0	0	0.00486645	0	0.00913149	0	0	0	0.00485132	0	0.0104996	0.00480592	0	0.0119479	0	0	0	0	0	0.00779876	0
ENSG00000075292,19	ZNF638	1.06064	1.08567	1.15667	0.994578	1.24215	0.947301	1.18115	0.867251	1.22092	1.1612	1.04652	1.20234	0.887648	1.03211	0.890586	0.908176	0.953455	1.07275	0.917911	0.747015	0.865129	0.908592	0.811103	0.989298	0.916145	1.05372	0.892189	1.04792
ENSG00000075303,13	SLC25A40	0.749734	0.643588	0.700879	0.723188	0.799913	0.634989	0.915355	0.830929	0.688401	0.917306	0.801917	0.902659	0.676638	0.815336	0.778297	0.688778	0.815188	0.496057	0.728909	0.780874	0.4429	0.686306	0.533417	0.495347	0.857282	0.543035	0.676443	0.622355
ENSG00000075336,12	TIMM21	0.871386	0.832624	0.797595	0.856479	0.662888	0.757248	0.916143	0.477571	0.953966	0.999949	0.585648	0.985461	0.75729	0.637569	0.841301	0.812549	0.991066	0.516699	0.73026	0.551978	0.350719	0.684481	0.465879	0.842446	0.831985	0.687853	0.787771	1.01226
ENSG00000075340,23	ADD2	0.00501195	0	0.00240961	0.00453386	0	0	0	0	0.00445813	0.00314152	0.00226501	0.0029474	0	0	0.00694134	0.00187905	0.00255531	0.0027112	0.00062049	0	0.0107981	0.00159938	0.000696695	0	0.00094976	0.00169557	0.000503447	0.000577779
ENSG00000075388,4	FGF4	0	0	0	0	0	0	0	0	0	0	0	0	0	0	0	0	0	0	0	0	0	0	0	0	0	0	0	0
ENSG00000075391,18	RASAL2	0.280082	0.305827	0.346279	0.226829	0.414314	0.601743	0.317329	0.687462	0.220286	0.264408	0.503326	0.259235	0.503841	0.287493	0.226157	0.273386	0.283568	0.239466	0.348755	0.514499	0.341732	0.46649	0.568017	0.313931	0.383651	0.464756	0.406315	0.288824
ENSG00000075399,14	VPS9D1	1.37843	1.23616	1.43386	1.29606	1.77353	1.13254	1.35049	1.44224	1.63481	1.12897	1.12759	1.02482	1.29858	1.18288	0.8504	0.825822	1.05098	2.36464	1.15837	1.35233	1.27791	0.653145	0.894183	1.0383	1.15803	0.923236	0.89287	0.674144
ENSG00000075407,19	ZNF37A	0.579492	0.525071	0.51522	0.487965	0.606957	0.402394	0.474562	0.290116	0.544703	0.385899	0.465883	0.651358	0.36052	0.481475	0.510501	0.436831	0.551874	0.418244	0.398907	0.232041	0.407312	0.462089	0.243945	0.457711	0.459307	0.441217	0.466708	0.630137
ENSG00000075413,19	MARK3	0.75527	0.830788	0.770215	0.662367	0.767243	0.714692	0.787068	0.782109	0.773706	0.674698	0.800514	0.719326	0.690968	0.715915	0.699977	0.697227	0.744897	0.982412	0.645273	0.678416	0.788506	0.822594	0.921003	0.75511	0.665117	0.818425	0.658711	0.833522
ENSG00000075415,15	SLC25A3	16.14	16.7822	17.589	16.3909	15.1776	15.5333	14.9657	15.1643	15.7322	15.6704	13.3026	16.0346	15.3091	14.3002	19.5972	18.7759	20.4255	14.4109	19.2314	19.7811	16.2921	23.125	18.1723	21.5534	22.0597	21.0024	15.8503	19.649
ENSG00000075420,13	FNDC3B	0.497335	0.912731	0.443818	0.636236	0.539367	0.837751	0.528061	0.608702	0.535601	0.284262	0.814108	0.540453	0.834601	0.738749	0.401215	0.492299	0.320192	0.427213	0.60824	0.795463	0.86178	0.470341	0.614647	0.625773	0.402946	0.516929	0.606501	0.356994
ENSG00000075426,12	FOSL2	17.908	23.5305	22.5557	11.7263	22.0755	37.7537	20.3533	45.8833	16.25	15.3212	28.5669	18.444	32.133	21.7063	18.5414	25.1148	25.2728	29.6991	22.9204	24.2546	32.0623	47.0744	40.1417	30.248	22.8809	59.2275	24.836	25.3874
ENSG00000075429,9	CACNG5	0	0	0	0	0	0	0	0	0	0	0	0	0	0	0	0	0	0	0	0	0	0	0	0	0	0	0	0
ENSG00000075461,6	CACNG4	0.0217627	0.0395828	0.00845082	0.0397521	0.0154518	0	0.00276144	0.00256895	0.0148907	0.00293806	0.00529579	0.0234304	0.0091305	0.00423274	0.0182581	0.0805454	0.00149364	0.0491275	0.00290152	0	0.0270503	0.00249299	0.00325787	0.0350666	0.0144341	0.105717	0.0129481	0.0310707
ENSG00000075539,15	FRYL	0.546186	0.543064	0.471844	0.463205	0.476382	0.549779	0.469922	0.609599	0.450046	0.344493	0.733644	0.574811	0.580722	0.513422	0.417374	0.377195	0.35969	0.467424	0.45185	0.490337	0.446095	0.554052	0.412044	0.314685	0.49972	0.59796	0.455486	0.393856
ENSG00000075568,17	TMEM131	0.437198	0.411069	0.345227	0.347956	0.247507	0.186143	0.243429	0.159074	0.315037	0.201724	0.320841	0.344538	0.239937	0.2079	0.276247	0.306473	0.316004	0.366175	0.247043	0.139456	0.275032	0.236916	0.137758	0.183295	0.261642	0.292457	0.264558	0.241656
ENSG00000075618,18	FSCN1	0.0913971	0.00633745	0.160785	0.203878	0	0.00782221	0.0274117	0	0.0295628	0	0.0876153	0.0342035	0.0377645	0.0560223	0.0251724	0.0290742	0	0.511266	0.0288022	0.026244	2.48826	0.00618672	0.0889337	0.0174046	0.0330648	0	0.0993193	0
ENSG00000075624,17	ACTB	54.838	49.4789	56.6095	55.8696	41.4585	47.7572	40.7694	42.1798	40.4495	39.5095	45.2548	48.6128	52.3357	35.0255	56.2078	61.822	56.04	114.406	58.8992	72.345	82.693	92.4342	106.007	70.528	57.787	94.0834	71.4313	61.468
ENSG00000075643,6	MOCOS	0.975252	0.571882	0.891384	0.780545	0.786712	0.372113	1.06987	0.0833754	1.79297	1.42794	0.885158	1.78031	0.737124	0.462493	2.69125	1.42944	1.50518	1.07753	1.14298	0.1759	0.340926	0.498609	0.100448	0.864	1.59906	0.664766	0.69816	2.24588
ENSG00000075651,17	PLD1	1.09452	1.07937	0.816108	0.813609	0.77572	0.840687	0.752731	0.54269	1.062	0.643193	0.8086	0.712267	0.650884	0.602556	1.38066	1.09939	1.32596	1.12248	0.797067	0.50287	0.680724	0.714122	0.500093	0.783303	0.825556	0.810962	0.935127	1.1587
ENSG00000075673,12	ATP12A	8.04045	0.620934	0.39527	0.0454186	0.786173	0.354506	3.87779	1.07866	0.615669	1.2368	1.05131	0.478322	0.577021	0.178331	0.0804009	0.0972557	0.00959934	1.12714	0.0341872	0.620181	0.347695	0.138857	0	0.0375611	0.164123	0.0990826	1.81309	0.00578799
ENSG00000075702,19	WDR62	0.0227892	0.0139057	0.0268432	0.0162345	0.0157761	0.0278908	0.0263144	0.0157372	0.00810838	0.0139987	0.00961233	0.0300199	0.0435032	0.0057621	0.0138084	0.0398719	0.0203331	0.105711	0.0157995	0.0683821	0.0638283	0.134053	0.510024	0.106612	0.0136034	0.136718	0.0673012	0.112179
ENSG00000075711,21	DLG1	0.464418	0.466612	0.44236	0.437081	0.411304	0.357954	0.527097	0.394482	0.476438	0.490463	0.388188	0.462	0.331381	0.361221	0.454798	0.461513	0.497479	0.444309	0.494453	0.434268	0.328058	0.526875	0.494171	0.445915	0.369806	0.495636	0.506677	0.553297
ENSG00000075785,14	RAB7A	1.93173	1.84606	1.95807	2.0114	2.17962	2.42424	1.81982	2.2246	1.92629	1.86527	2.12406	2.3083	2.46406	2.2311	2.66226	2.29677	2.74432	1.66409	2.30918	2.21598	2.63347	2.44624	2.08691	2.27512	2.27181	2.25229	2.10772	2.39296
ENSG00000075790,12	BCAP29	0.0376067	0.035855	0.0514158	0.0520921	0.0488132	0.0398297	0.0736657	0.0559065	0.0439046	0.0391886	0.057005	0.0387022	0.0427316	0.0297144	0.0185141	0.00822458	0.00838843	0.0333757	0.00814762	0.0668156	0.0278515	0.0227515	0.0114353	0.0147703	0.0265014	0.0241198	0.0429698	0.0227604
ENSG00000075826,17	SEC31B	0.18347	0.0528073	0.0961128	0.0849415	0.0758862	0.0293306	0.0970744	0.0371854	0.144721	0.109359	0.0985583	0.088351	0.0503481	0.0525162	0.0440477	0.0363395	0.0339748	0.108143	0.0299996	0.021868	0.100685	0.0231981	0	0.0338392	0.0390313	0.046454	0.0681541	0.0642496
ENSG00000075856,12	SART3	1.42617	1.66302	1.40977	1.18228	1.47957	1.40342	1.20047	1.04924	1.10674	0.867812	1.41104	1.44234	1.43779	1.31081	1.39045	1.3811	1.37458	1.21675	1.34529	1.10994	1.10008	1.2542	1.07934	1.11874	1.45778	1.31341	1.14517	1.59131
ENSG00000075884,14	ARHGAP15	0.00152875	0.000129559	0.00257243	0.00403351	0.00117588	0	0.00154107	0.000130331	0.00483491	0.00119246	0.00125381	0.00125862	0.000926442	0.00186109	0.000720453	0.00104016	0.000606217	0.0705913	0.00103043	0.00281671	0.0354982	0	0.000330565	0.000118603	0.000563298	0.000134084	0.00274704	0.000822427
ENSG00000075886,11	TUBA3D	0.0674848	0.0772098	0.0141946	0.0267082	0.136259	0.0635325	0.11132	0.012945	0.165076	0.11844	0.0355808	0.0694507	0.0306726	0.0426578	0.0511129	0.0442768	0.015053	0	0	0.0266444	0.0545229	0.0376867	0.032833	0.0235602	0.0671387	0.053271	0.0711774	0.0544577
ENSG00000075891,24	PAX2	0.00121624	0	0	0	0	0	0	0	0	0	0	0.00100134	0	0	0.000736942	0	0.00217032	0.00115136	0	0	0	0	0	0	0	0.000960072	0	0
ENSG00000075914,13	EXOSC7	0.20796	0.245138	0.246545	0.291803	0.237757	0.19756	0.240129	0.158113	0.35987	0.288667	0.197361	0.269273	0.168417	0.253346	0.264614	0.213346	0.349166	0.18076	0.237564	0.155257	0.224022	0.242123	0.156365	0.257409	0.218178	0.293994	0.212692	0.20443
ENSG00000075945,13	KIFAP3	0.149459	0.100618	0.0932775	0.147183	0.111723	0.0416171	0.0914399	0.0269195	0.122333	0.105909	0.0762113	0.116118	0.0542169	0.074515	0.167515	0.132588	0.156516	0.139494	0.0924297	0.0565161	0.102044	0.132708	0.0846638	0.104848	0.105178	0.107455	0.113972	0.16081
ENSG00000075975,17	MKRN2	2.66263	2.71387	2.79778	2.2668	3.08117	2.93747	2.66132	2.60595	2.5649	2.64115	2.8285	2.85792	2.82558	2.73947	2.90879	2.73301	2.88952	2.68491	2.73137	2.75042	2.70256	3.10752	3.13975	2.95811	2.59796	2.93632	2.76256	2.99537
ENSG00000076003,5	MCM6	0.140549	0.0571744	0.0525562	0.131027	0.097297	0.00882118	0.103041	0.0191717	0.0527855	0.0465936	0.0625762	0.0720003	0.0397482	0.0684416	0.0548818	0.0245905	0.108682	0.174446	0.0730811	0.0715227	0.356642	0.0441866	0.00303913	0.058882	0.0600743	0.0320512	0.0702766	0.0277243
ENSG00000076043,11	REXO2	2.54482	3.12991	2.49794	2.862	3.78029	4.0329	3.78679	3.2462	3.65009	4.65241	3.10836	3.52686	3.18078	3.56575	2.83977	3.12597	2.526	1.32499	2.54538	3.35754	2.10172	3.1818	2.74449	3.56118	2.8834	2.58636	3.28053	2.90067
ENSG00000076053,12	RBM7	2.46636	2.32054	2.69624	2.84483	2.86434	2.63507	3.09814	2.23477	2.89383	3.76618	2.22432	2.7386	2.1461	2.88554	2.58573	2.13628	2.55525	2.68042	2.79126	1.99239	2.73551	2.09621	1.99728	2.29425	2.55057	1.90847	2.69259	2.48783
ENSG00000076067,14	RBMS2	2.11515	2.40108	1.6456	2.49296	2.32088	3.70452	1.72285	2.46641	1.97357	1.75977	1.85051	2.06984	1.88898	1.38783	2.51169	2.95674	2.41279	0.986525	2.78972	1.97422	1.6939	2.16093	4.05008	3.61985	2.52782	2.19081	2.62879	3.06059
ENSG00000076108,12	BAZ2A	6.38841	6.27703	5.65891	5.14717	6.21848	6.69185	4.72371	6.66976	4.6254	3.61821	6.94239	5.43187	7.04471	5.38659	5.87052	5.72524	5.22202	5.24481	6.39937	4.93882	5.42433	4.76717	5.76019	5.37612	6.52031	5.41943	5.69246	5.28577
ENSG00000076201,16	PTPN23	1.91864	2.13697	1.68885	1.47094	1.82086	2.08005	1.36307	1.54561	1.39748	1.13904	2.04561	1.73729	1.95041	1.43472	1.68901	1.90801	1.6644	1.37313	1.7457	1.45063	2.12413	1.81415	1.58395	1.56996	2.01582	1.93726	1.55107	1.82301
ENSG00000076242,17	MLH1	0.458613	0.433449	0.419408	0.39773	0.434811	0.345403	0.453904	0.25091	0.579978	0.414695	0.464676	0.466227	0.373387	0.398289	0.389035	0.422126	0.469675	0.403948	0.40608	0.358991	0.365156	0.35039	0.221186	0.349458	0.326656	0.391925	0.305647	0.366865
ENSG00000076248,12	UNG	0.742178	0.611253	0.77722	0.84994	0.610344	0.315907	0.511195	0.227178	0.62154	0.457284	0.45375	0.653291	0.505991	0.445847	0.853951	0.84956	0.810128	0.63532	0.561074	0.367843	0.361477	0.520289	0.19975	0.504434	0.620546	0.55158	0.557945	0.876064
ENSG00000076258,10	FMO4	1.21992	0.301777	1.28645	0.740518	0.608654	0.353079	0.581264	0.411092	1.69	1.17902	0.543238	0.675234	0.457061	0.545345	0.659263	0.284824	0.56261	0.635948	0.360735	0.32544	0.315217	0.395869	0.320822	0.529494	0.30615	0.660422	0.66652	0.349207
ENSG00000076321,11	KLHL20	0.456759	0.353276	0.412611	0.364077	0.5159	0.420955	0.430919	0.372598	0.384903	0.47817	0.408975	0.476332	0.316137	0.407925	0.483599	0.416396	0.564826	0.33833	0.493056	0.325241	0.321119	0.470174	0.353999	0.471115	0.367784	0.523754	0.357228	0.447477
ENSG00000076344,16	RGS11	0.0898392	0	0.0629887	0.142221	0.0345513	0.0140963	0.0493982	0.0229774	0.039956	0.0656971	0.031578	0.04931	0	0.063098	0.163306	0.0785913	0.160314	0.354363	0.012976	0	0.0645187	0.033447	0.0145696	0.0313645	0.0297928	0.047278	0.0421133	0.108745
ENSG00000076351,13	SLC46A1	2.33542	1.6905	1.84933	2.09504	1.73296	1.08639	1.29924	0.260005	1.80037	1.23768	1.28445	2.01324	0.999032	1.12696	2.49719	1.97893	3.08064	1.31784	1.46039	0.527931	1.14444	1.31614	0.187145	1.2342	1.75549	1.59772	1.41031	2.13587
ENSG00000076356,7	PLXNA2	0.407915	0.289811	0.464278	0.343365	0.504087	0.388411	0.157119	0.264926	0.448025	0.258928	0.3166	0.281712	0.285631	0.188041	0.337183	0.344617	0.330698	0.506707	0.371449	0.158601	0.410981	0.217777	0.249334	0.292412	0.437066	0.341613	0.352341	0.218473
ENSG00000076382,17	SPAG5	0.139315	0.0980872	0.0856559	0.0848252	0.0927336	0.0302668	0.0530327	0.0740038	0.128687	0.0940411	0.107354	0.110288	0.0535787	0.108385	0.0584404	0.0374994	0.0621505	0.197826	0.0371485	0.0803914	0.184709	0.0678259	0.0573525	0.0748271	0.0319848	0.0845942	0.0678177	0.0994505
ENSG00000076513,17	ANKRD13A	5.63097	5.9831	5.71043	5.58764	6.40203	8.84953	8.06382	14.2706	4.09623	6.71445	8.15808	5.38028	7.6561	6.34373	6.23657	7.03568	5.95964	3.83095	10.1625	13.8473	4.9272	10.8882	16.1205	10.1094	7.58974	7.95261	8.93502	6.55183
ENSG00000076554,16	TPD52	0.500387	0.336578	0.551488	0.451662	0.534792	0.37411	0.552208	0.26	0.462794	0.704107	0.517159	0.678909	0.42241	0.597824	0.610998	0.549349	0.626087	0.432698	0.500591	0.32442	0.326573	0.785264	0.4869	0.452366	0.645517	0.589027	0.634143	0.649847
ENSG00000076555,16	ACACB	0.180484	0.108741	0.139728	0.166869	0.127742	0.0742481	0.0675495	0.0930974	0.1828	0.102481	0.121547	0.132985	0.0813426	0.0715832	0.108899	0.10747	0.112994	0.158653	0.0939775	0.0449111	0.0988459	0.0830042	0.111423	0.0841903	0.110652	0.135885	0.136504	0.105255
ENSG00000076604,16	TRAF4	17.9627	29.6367	27.5097	21.0977	28.0406	35.1617	26.5171	29.7752	19.0408	22.1696	25.034	20.1863	29.1203	27.7389	17.4945	19.4503	19.4685	15.2022	18.0488	25.3745	22.3462	26.5157	47.6672	28.4367	20.2588	18.4789	22.2108	21.7895
ENSG00000076641,4	PAG1	0.123556	0.0662727	0.140841	0.170359	0.130599	0.0712929	0.0867847	0.0397559	0.26944	0.0804438	0.0781728	0.0899113	0.0434768	0.0812923	0.190302	0.18828	0.210523	0.633124	0.279087	0.0623158	1.25457	0.12227	0.03568	0.117997	0.126359	0.200728	0.174316	0.174966
ENSG00000076650,7	GPATCH1	0.368304	0.353357	0.319618	0.265856	0.326053	0.233336	0.244543	0.257711	0.29876	0.254086	0.305323	0.335647	0.328479	0.234273	0.336849	0.344482	0.361678	0.263138	0.389437	0.30729	0.309415	0.394971	0.347107	0.33318	0.336456	0.325472	0.293175	0.383192
ENSG00000076662,11	ICAM3	1.28944	0.908993	1.39718	1.45363	1.35247	0.846064	1.49856	0.704546	1.425	1.50869	0.968263	1.19028	0.887972	1.23495	1.39686	0.991271	1.65598	19.475	1.50686	1.37302	6.06121	1.20741	1.4638	1.48691	1.11437	0.879054	1.23635	1.38737
ENSG00000076685,19	NT5C2	2.68371	3.12526	2.55416	1.3776	4.04955	8.03783	3.72264	8.44053	1.96978	3.00314	5.08864	2.85685	5.89136	3.9038	2.41904	3.16444	2.69783	1.6979	3.37138	6.92735	2.70103	4.79964	6.63656	4.25372	3.34484	3.63294	3.64456	3.0092
ENSG00000076706,17	MCAM	0.0354019	0.0135012	0.0521246	0.0490381	0	0.00833213	0.00729966	0.00679082	0.102342	0	0	0.0145733	0	0	0.00536267	0.00774239	0.00789663	0.108919	0.00766995	0.0139774	0.0572043	0.0131801	0.0516716	0.0741567	0	0.00698637	0.0497853	0
ENSG00000076716,9	GPC4	0.036874	0.0136825	0.0125773	0.0418084	0.00689906	0.0112587	0.00821969	0.00152934	0.00886471	0.011369	0.00420358	0.011487	0.00452963	0.00923938	0.00241542	0.0139491	0.00355676	0.0443415	0.000863664	0.00708258	0.0461635	0.00148412	0.00193947	0.00208758	0.0145418	0.0078669	0.0231248	0.00160843
ENSG00000076770,16	MBNL3	0.92263	0.855665	0.887724	0.762733	0.938039	0.611067	0.742097	0.319587	0.863069	0.751087	0.717613	0.951861	0.402883	0.662731	1.02452	0.859646	0.889527	0.793112	0.831778	0.453084	0.372709	0.642986	0.206819	0.635563	0.922322	0.753132	0.749271	0.932197
ENSG00000076826,10	CAMSAP3	2.38781	2.32154	2.46597	1.58179	2.44165	1.98265	1.6609	1.5176	1.81402	1.5513	2.70702	2.36667	2.12399	2.09885	2.29132	2.32643	1.99332	1.83358	2.22473	1.76008	1.83258	2.27777	1.91461	2.35062	2.2838	2.32173	1.98163	2.25767
ENSG00000076864,21	RAP1GAP	0.627352	0.504889	0.50269	0.451767	0.411798	0.19539	0.652294	0.15442	0.351041	0.60709	0.555422	0.587699	0.360175	0.4055	0.451577	0.437396	0.349312	0.386995	0.243903	0.219757	0.193088	0.28566	0.107095	0.23933	0.369162	0.218442	0.364836	0.545582
ENSG00000076924,12	XAB2	4.01636	3.55358	3.53365	2.99742	3.49533	3.27339	2.51758	2.22762	2.82742	2.85986	3.27925	3.54288	3.73441	2.79508	3.59476	3.92509	3.819	3.20465	3.58008	2.54625	3.79502	3.61432	2.02105	3.32518	3.8131	3.79545	2.88057	3.93556
ENSG00000076928,20	ARHGEF1	0.810232	0.703878	0.669334	0.647138	0.595914	0.39176	0.494634	0.292996	0.592238	0.498346	0.544633	0.650945	0.43835	0.462126	0.538397	0.513927	0.513245	1.99748	0.46457	0.288003	1.75881	0.388223	0.181021	0.468311	0.599077	0.525576	0.48193	0.525431
ENSG00000076944,18	STXBP2	1.11866	1.10606	0.72332	0.795272	1.00386	0.94588	0.931189	0.770907	0.718646	1.26343	0.797329	0.741916	0.687339	0.942822	0.589953	0.498363	0.480566	1.73557	0.430866	0.744297	1.01538	0.640138	0.453546	0.629211	0.755688	0.678637	0.55352	0.651962
ENSG00000076984,18	MAP2K7	3.95711	4.10678	3.675	3.23488	4.46581	4.11215	3.66502	2.28132	3.93339	3.70968	3.73948	3.97002	3.63641	3.07996	4.02236	3.80218	3.35701	2.62018	3.13883	2.62099	3.00489	4.08156	2.65114	3.97842	4.11609	2.83348	3.23096	3.99591
ENSG00000077009,14	NMRK2	0	0	0	0	0	0	0	0	0	0	0	0	0	0	0	0	0.0109757	0.0232906	0.0106606	0	0	0	0	0	0	0	0	0
ENSG00000077044,11	DGKD	0.237593	0.20956	0.162059	0.17955	0.15455	0.0644341	0.128222	0.0315089	0.246997	0.151009	0.152591	0.195612	0.106655	0.0972391	0.148702	0.140275	0.136091	0.366536	0.0982906	0.0378315	0.243305	0.0582423	0.0123682	0.0989917	0.141371	0.0686915	0.121	0.127819
ENSG00000077063,11	CTTNBP2	0.0140675	0.0059014	0.0432004	0.0501071	0.0438229	0.0112571	0.0266859	0.00485719	0.108238	0.136408	0.0155757	0.0521183	0.00575445	0.0183772	0.0890734	0.0584547	0.0916254	0.0439466	0.0810709	0.0038879	0.0242465	0.03509	0.000684418	0.0152248	0.018194	0.0288719	0.0336311	0.0312179
ENSG00000077080,10	ACTL6B	0.00861251	0	0	0	0	0	0	0	0	0	0	0.00709072	0	0	0	0	0.0153686	0	0	0	0	0	0	0	0	0	0	0
ENSG00000077092,20	RARB	0.0837772	0.0711285	0.0923869	0.101619	0.0950561	0.127882	0.0901499	0.16938	0.0845232	0.0670856	0.0787481	0.0940463	0.0969457	0.0984047	0.104817	0.0796996	0.0891794	0.062442	0.0855243	0.0671518	0.0407	0.030014	0.0293863	0.088318	0.091016	0.0329163	0.0871618	0.0589377
ENSG00000077097,17	TOP2B	3.34681	3.03367	3.28564	3.35899	3.07846	2.06872	3.03811	1.57663	3.17565	2.7756	2.8226	3.83754	2.05372	2.38054	3.54569	3.44932	3.2743	2.59253	3.25475	1.7813	1.78229	2.55726	0.840899	2.2301	3.27609	2.59714	2.50551	3.56033
ENSG00000077147,16	TM9SF3	9.42434	9.32088	8.87656	7.7117	8.22547	8.48677	10.5906	7.21587	8.37704	9.44597	9.70524	11.0222	8.02574	9.12818	10.3446	9.28602	10.8722	4.82424	9.88178	8.34671	3.79436	8.04591	3.50967	6.85253	9.93859	7.39747	7.83704	9.59635
ENSG00000077150,21	NFKB2	5.35683	13.6543	6.95593	6.54404	6.44859	11.6557	7.58531	13.1485	6.10199	4.43696	8.14161	4.96159	10.7327	7.02559	2.42607	5.28388	2.93842	13.2211	3.64753	9.61456	18.8427	5.70828	10.159	9.33176	5.94567	5.81427	6.9183	4.1794
ENSG00000077152,12	UBE2T	0.143178	0.126009	0.111197	0.0871772	0.228732	0.0622121	0.11809	0.092957	0.323291	0.328605	0.0580689	0.108812	0.0800935	0.129955	0.0600608	0.0963479	0.226015	0.104262	0.133625	0.0608782	0.0593219	0.0574054	0.075018	0.184564	0.160706	0.0869398	0.0851866	0.106652
ENSG00000077157,23	PPP1R12B	0.253544	0.152769	0.253764	0.285366	0.234352	0.164602	0.221556	0.155488	0.224689	0.232004	0.283261	0.358513	0.185924	0.204952	0.331241	0.293123	0.3141	0.348431	0.404327	0.0974997	0.221853	0.25897	0.159582	0.186906	0.250368	0.210187	0.167675	0.262026
ENSG00000077232,19	DNAJC10	1.00717	0.919607	0.883262	1.03463	0.731157	0.427722	0.991981	0.20194	1.31832	1.20381	0.623275	0.956316	0.515911	0.57995	0.718955	0.691997	0.75957	0.765543	0.494392	0.323928	0.49259	0.413834	0.134485	0.496892	0.662153	0.47006	0.689579	0.649014
ENSG00000077235,18	GTF3C1	1.5908	1.67249	1.28917	1.1262	1.25249	1.42934	1.05489	0.962802	1.19653	0.847633	1.65063	1.46687	1.38938	1.16162	1.39186	1.37604	1.46364	1.23005	1.30912	1.17476	1.25851	1.19303	0.903985	1.12586	1.41635	1.65657	1.0774	1.2755
ENSG00000077238,14	IL4R	0.600721	0.81342	0.802611	0.893993	0.682711	0.220285	0.588244	0.495449	0.812518	0.485689	0.567021	0.381583	0.482667	0.775561	0.297189	0.289326	0.345275	1.1693	0.347062	0.739069	1.47601	0.0603094	0.284603	0.472858	0.335753	0.143857	0.68026	0.00907788
ENSG00000077254,14	USP33	1.67091	1.60957	1.60428	1.46938	1.77205	1.6273	1.84889	1.73106	1.88027	1.71118	1.70499	1.88562	1.56963	1.93182	1.58957	1.41131	1.69325	1.29031	1.81941	1.81705	1.01054	1.54045	0.998654	1.3075	1.68742	1.28061	1.50533	1.61135
ENSG00000077264,17	PAK3	0.000406229	0	0	0.000643088	0	0	0	0	0	0	0	0	0	0	0	0	0	0.00269192	0	0	0.00481366	0	0	0	0.00026943	0	0	0
ENSG00000077274,9	CAPN6	0.00906001	0	0	0	0	0	0	0	0.00402944	0	0	0	0	0	0	0	0	0.0171535	0	0	0.00975978	0	0	0	0	0	0	0.00365554
ENSG00000077279,21	DCX	0.00678426	0.00369615	0.0163084	0.00306855	0.00111821	0.00729935	0.0151878	0.0104109	0.00431043	0.00595339	0.00817588	0.000797931	0.00352402	0.00163367	0.00176173	0.00169568	0.00518837	0	0.000839905	0.00994896	0.00208807	0.00360824	0.00565835	0.00473702	0.00192842	0.00229515	0.000681474	0
ENSG00000077312,9	SNRPA	1.25494	1.16527	0.93124	1.20926	1.24106	0.726475	1.0479	0.52032	0.991465	0.813962	1.08495	1.3669	1.05574	0.821177	1.45466	1.22737	1.35614	1.09945	1.26317	0.664736	1.31828	0.946028	0.492995	0.60956	1.01844	0.984465	0.844036	1.11332
ENSG00000077327,16	SPAG6	0	0	0	0	0.00121968	0	0.000871893	0.000811115	0	0	0	0	0	0	0.000640533	0	0	0	0.000916121	0.000834751	0	0.000787132	0	0	0	0	0.000743313	0
ENSG00000077348,10	EXOSC5	0.44985	0.247364	0.431294	0.637616	0.36211	0.147734	0.543596	0.144487	0.446669	0.752791	0.353012	0.628757	0.199707	0.423225	0.741651	0.494199	0.756066	0.415951	0.26292	0.0991312	0.349359	0.319377	0.111976	0.292188	0.575907	0.36336	0.375158	0.506528
ENSG00000077380,16	DYNC1I2	1.62183	1.43272	1.52334	1.52452	1.68939	1.39745	2.11454	1.26128	1.88926	2.33824	1.48603	2.19375	1.27438	1.99397	1.62228	1.47809	1.76098	1.07212	1.49603	1.63086	1.02062	1.65245	0.763203	1.67112	1.68218	1.53628	1.43546	1.79824
ENSG00000077420,16	APBB1IP	0.0302002	0.0426821	0.0343768	0.0527303	0.0338193	0.0117071	0.0227106	0.00681531	0.0687377	0.0233837	0.0327822	0.0343707	0.0403714	0.0359338	0.111946	0.0854735	0.103819	0.829929	0.0423369	0.0399793	0.344464	0.0720904	0.083837	0.0955111	0.0547884	0.1213	0.0468421	0.0666601
ENSG00000077454,17	LRCH4	2.46708	2.79365	2.34712	2.24569	3.15298	3.60001	2.17566	3.48739	1.92437	2.1566	3.36193	2.28114	2.69977	2.53513	1.9433	2.1416	2.11653	2.98223	1.61173	2.7798	3.0256	2.73427	2.62217	2.5574	2.2845	2.6815	2.28181	2.4962
ENSG00000077458,13	FAM76B	1.56491	1.57377	1.79009	1.4423	1.83647	1.23108	2.05098	1.43101	1.92113	1.99875	1.39021	2.06497	1.27639	1.83385	1.22423	1.22365	1.33409	1.33431	1.1286	1.07067	1.05073	1.10936	0.573632	0.965449	1.46447	0.956093	1.24356	1.47041
ENSG00000077463,15	SIRT6	1.08767	0.97479	0.960872	1.16225	1.09806	1.24157	0.897087	0.92844	0.943297	1.06184	0.845863	1.00742	0.926922	1.19172	1.12861	0.963389	0.909798	1.2742	0.765857	0.901815	1.05451	0.992099	1.01867	0.911344	1.00094	0.826388	0.984669	0.987424
ENSG00000077498,9	TYR	0.000975478	0	0.00738648	0.0185309	0	0	0	0.00149694	0.00347075	0	0	0.000803115	0.000886729	0	0.00059106	0	0	0.00461722	0.00338145	0	0.0210164	0	0	0.00613003	0	0.00154004	0	0.0110204
ENSG00000077514,9	POLD3	0.155498	0.175153	0.152909	0.14022	0.148372	0.160597	0.148814	0.143978	0.122558	0.160636	0.164662	0.187442	0.1497	0.169211	0.209111	0.18539	0.216597	0.109937	0.182518	0.162162	0.101777	0.139233	0.128323	0.164007	0.192777	0.160554	0.150858	0.206487
ENSG00000077522,15	ACTN2	0	0	0	0	0	0	0	0	0	0	0	0	0	0	0	0	0	0.00541642	0	0	0.00123271	0	0	0	0	0	0	0
ENSG00000077549,19	CAPZB	1.35707	1.37035	1.29669	1.24223	1.37681	1.4502	1.38811	1.56248	1.20153	1.22662	1.4467	1.47143	1.60254	1.34252	1.65736	1.5429	1.57294	1.26688	1.49383	1.67545	1.52856	1.70764	1.582	1.54443	1.52731	1.51718	1.3564	1.54591
ENSG00000077585,14	GPR137B	0.534681	0.606759	0.530318	0.451891	0.534981	0.731178	0.633404	0.600369	0.42791	0.478099	0.618819	0.588134	0.513697	0.677786	0.600536	0.584357	0.727868	0.415628	0.706973	0.908488	0.831969	0.773586	0.649985	0.796244	0.72655	0.959656	0.604183	0.510979
ENSG00000077616,11	NAALAD2	0.0224818	0.0128608	0.0110338	0.00593169	0.015131	0	0.0108164	0.00574996	0.00999876	0.0164403	0.00592666	0.00925467	0.00681213	0.0110529	0.0113518	0.0081946	0.0100294	0.0407916	0	0.00739689	0.0181636	0.0097649	0.0145839	0.0039244	0.0136684	0.0103522	0.00526931	0.0241892
ENSG00000077684,16	JADE1	0.51596	0.330629	0.478401	0.450073	0.382693	0.299045	0.328572	0.084833	0.410554	0.328027	0.390473	0.531713	0.253653	0.267719	0.51148	0.412981	0.681136	0.526649	0.383262	0.170453	0.400789	0.300551	0.0887986	0.274486	0.407392	0.310314	0.381305	0.495667
ENSG00000077713,19	SLC25A43	0.231477	0.194053	0.159663	0.191475	0.144363	0.0942359	0.197797	0.145607	0.289372	0.148229	0.116547	0.089279	0.0625566	0.0456972	0.116249	0.0693231	0.141408	0.191492	0.112048	0.0625747	0.148266	0.0621107	0.0243501	0.116487	0.210235	0.0790154	0.137835	0.0841412
ENSG00000077721,17	UBE2A	0.55182	0.590609	0.606553	0.550285	0.64352	0.633085	0.73571	0.616134	0.635106	0.680364	0.568329	0.596799	0.640954	0.748464	0.604002	0.641047	0.614995	0.463406	0.647905	0.812132	0.533719	0.819557	0.622589	0.667027	0.638192	0.66276	0.667543	0.604105
ENSG00000077782,23	FGFR1	0.139092	0.0306769	0.128305	0.0198969	0.102476	0.0126213	0.0152039	0.00514329	0.0864567	0.141175	0.0830545	0.107617	0.0274203	0.0776817	0.232528	0.158328	0.228766	0.185611	0.0813278	0.0224959	0.267176	0.0586467	0.00978386	0.072547	0.0600197	0.0515911	0.0294585	0.0716727
ENSG00000077800,13	FKBP6	0.00377315	0	0	0.00298657	0	0	0	0	0	0	0	0.00310645	0	0	0	0	0	0	0	0.00297943	0.00812914	0.00280947	0.0073429	0	0	0	0	0
ENSG00000077935,17	SMC1B	0.0181856	0.00756591	0.0125186	0.0104687	0.0171671	0.00778206	0.0149991	0	0.0161761	0.0232122	0.027893	0.0136112	0.0120226	0.00836021	0.00300518	0.00144625	0.00590025	0.0156505	0.00859631	0.00261093	0.0106856	0.00492398	0.00160868	0.0023087	0.00328951	0.00130503	0.00464986	0.00800459
ENSG00000077942,19	FBLN1	0.0755791	0.0345882	0.194679	0.196037	0.0778101	0.0229878	0.0287704	0.0455003	0.123078	0.0448955	0.0331049	0.0756269	0.0761017	0.0225397	0.0436812	0.0335669	0.0394228	0.335723	0.0453447	0.0119361	0.299363	0.0441549	0.0814619	0.142079	0.127247	0.176228	0.0457848	0.0516065
ENSG00000077943,8	ITGA8	0.000558308	0	0	0	0	0	0	0	0	0	0	0	0	0	0	0	0	0.0058138	0	0.00132259	0.00180429	0	0	0	0	0	0.000392572	0
ENSG00000077984,6	CST7	0.0539372	0.0575959	0.0272281	0.068309	0.0248925	0.030467	0.0978696	0.0165541	0.0575726	0.0851967	0.0455008	0.0177627	0.029418	0.0727344	0.0261453	0.0377474	0.0384994	0.612722	0.084137	0.0170364	1.62689	0.00803229	0	0.0150644	0.0143095	0.00851537	0.189628	0.0261152
ENSG00000078018,22	MAP2	0.049691	0.0138594	0.0361917	0.0261235	0.0346559	0.0715676	0.0412898	0.0418259	0.0217702	0.0732178	0.0778154	0.0986134	0.033372	0.036567	0.035726	0.0444428	0.0545924	0.0393174	0.0613807	0.102487	0.0351533	0.123701	0.262687	0.0701689	0.0555848	0.160998	0.0620575	0.088277
ENSG00000078043,16	PIAS2	0.456268	0.380263	0.414493	0.362708	0.470836	0.31753	0.437957	0.366685	0.467952	0.393485	0.392989	0.444462	0.308386	0.35637	0.316977	0.301938	0.34217	0.300675	0.351947	0.24071	0.233043	0.248944	0.262172	0.311717	0.311749	0.263916	0.282102	0.311058
ENSG00000078053,17	AMPH	0	0.00920595	0.000390569	0.000367442	0	0	0.0015315	0	0.00123876	0.000814726	0.00146852	0	0.00337586	0	0.0337533	0.0284267	0.0331349	0.0105469	0.00724133	0.00439877	0.0350049	0.0636002	0.0876306	0.068392	0.00461835	0.0989393	0.0137093	0.0558161
ENSG00000078061,14	ARAF	6.35992	5.58023	5.09785	5.35722	5.0572	5.44129	4.98855	4.08853	5.32268	3.55413	4.24816	5.5015	4.81449	4.50005	5.41586	6.11814	5.81827	4.19006	4.92506	3.79199	5.57812	4.65558	4.88181	4.74828	4.93785	4.64724	4.98561	4.86346
ENSG00000078070,14	MCCC1	0.332927	0.306114	0.261882	0.281572	0.370966	0.313428	0.253902	0.287817	0.349889	0.304159	0.328222	0.351073	0.254961	0.229665	0.292918	0.341115	0.283821	0.237455	0.259865	0.228681	0.265296	0.298833	0.211901	0.283412	0.26921	0.292505	0.307852	0.28246
ENSG00000078081,8	LAMP3	0.350853	0.672183	0.38584	0.225231	1.48853	2.68665	0.795213	3.10114	0.62171	0.397582	1.65758	0.327525	3.2722	1.62753	0.438569	0.669437	0.631011	0.264141	1.85784	1.3896	2.0713	0.547172	1.22849	1.17088	1.31376	0.553911	1.12666	0.675487
ENSG00000078098,15	FAP	0.00308842	0	0.00129922	0.00122229	0	0	0.00127363	0.00473938	0.00137357	0	0.00162834	0.00127135	0	0	0	0.00135087	0	0.0160802	0.00267647	0.00365812	0.0133078	0	0.00751294	0.00215645	0	0.00243793	0.00325741	0
ENSG00000078114,19	NEBL	0.931987	0.954483	0.914252	0.8461	1.16012	1.36865	1.1521	0.835485	0.652954	0.835352	1.40253	1.28937	1.06215	1.01181	1.019	1.22609	1.37311	0.62086	1.40284	1.25275	0.682594	0.971669	0.760957	1.10571	1.19673	0.924832	1.07077	1.19088
ENSG00000078124,13	ACER3	0.238389	0.292299	0.26762	0.201309	0.228672	0.088727	0.293783	0.127613	0.271839	0.212234	0.224339	0.23164	0.144887	0.180475	0.12177	0.13822	0.152103	0.138421	0.142932	0.147748	0.124668	0.101652	0.0451789	0.160162	0.117204	0.141134	0.162749	0.117436
ENSG00000078140,14	UBE2K	1.33891	1.1766	1.22818	1.1963	1.35366	1.12882	1.28462	0.99815	1.3202	1.35725	1.15698	1.37288	1.0233	1.08267	1.33539	1.38748	1.54476	0.876703	1.41921	1.20416	0.846963	1.43071	1.16937	1.13873	1.46804	1.12015	1.34629	1.46178
ENSG00000078142,14	PIK3C3	0.583656	0.568212	0.564756	0.494247	0.562339	0.556005	0.618006	0.497736	0.602475	0.579147	0.540468	0.669025	0.516366	0.547463	0.570146	0.550792	0.554027	0.472888	0.481003	0.447183	0.395179	0.550823	0.468348	0.477168	0.594755	0.546983	0.519549	0.600458
ENSG00000078177,15	N4BP2	0.506647	0.334568	0.386217	0.380394	0.50086	0.359598	0.56277	0.427007	0.483933	0.409786	0.466125	0.509508	0.293641	0.390708	0.341326	0.323239	0.31451	0.387346	0.368345	0.292668	0.367516	0.369652	0.313221	0.245337	0.348812	0.323886	0.355449	0.339332
ENSG00000078237,7	TIGAR	0.283822	0.303746	0.336904	0.485881	0.309696	0.308626	0.293973	0.182321	0.254417	0.225894	0.290006	0.248163	0.218	0.213248	0.215966	0.240589	0.382795	0.179122	0.409941	0.217168	0.182498	0.424304	0.199101	0.34719	0.2364	0.331722	0.216586	0.346214
ENSG00000078246,17	TULP3	0.305855	0.312879	0.261873	0.27912	0.263627	0.352305	0.240391	0.288515	0.184039	0.217875	0.390817	0.29773	0.343447	0.251713	0.312869	0.333665	0.282523	0.17713	0.285327	0.31255	0.325602	0.349645	0.45517	0.277627	0.316219	0.326647	0.321325	0.384738
ENSG00000078269,15	SYNJ2	0.60676	0.342426	0.531941	0.635447	0.47274	0.299916	0.402617	0.207583	0.354867	0.2916	0.461	0.565724	0.403644	0.42877	0.288654	0.391878	0.361203	0.207858	0.231058	0.270135	0.363242	0.213853	0.116364	0.230653	0.408933	0.196537	0.284656	0.336177
ENSG00000078295,17	ADCY2	0.00741994	0.00101062	0.005128	0.00167804	0	0.00124739	0.00437128	0.000813313	0.00754289	0.00767393	0.00279436	0.00327261	0.00529955	0.000446687	0.000802836	0.00023182	0.000472876	0.00727501	0.000229651	0.00104627	0.00142733	0.000197316	0	0.000370062	0.000351518	0.0025102	0.0040993	0.000213843
ENSG00000078304,20	PPP2R5C	1.40249	1.60302	1.31847	1.59895	1.46496	1.50396	1.61591	1.52024	1.24936	1.55662	1.46651	1.57374	1.47732	1.53467	1.77041	1.9317	1.89738	1.18627	1.70447	2.07459	1.76039	2.55924	4.23741	2.38058	1.74298	1.78457	1.88576	2.43596
ENSG00000078328,23	RBFOX1	4,64897394357614e-05	0.000106378	3,91142567184765e-05	3,67981703898559e-05	0.000107277	4,37669988810754e-05	0	0	0	0	4,90226788249625e-05	0.000153101	4,22601355561117e-05	0.000117546	0.00112676	0.000894723	0.00207397	0.000792179	0.00092664	0	0.000600965	0.00100387	4,52367124050807e-05	0.000259687	0.000400844	0.000880751	6,53780530512109e-05	0.00123801
ENSG00000078369,19	GNB1	2.86282	2.56636	2.46922	2.53736	2.59755	2.163	2.30358	1.83956	2.23964	1.97751	2.35022	2.77811	2.48025	2.20088	2.84157	3.03084	3.11519	2.25843	2.6011	2.47274	2.95544	2.65735	2.84735	2.50841	2.90515	1.94428	2.46862	2.96404
ENSG00000078399,19	HOXA9	0	0	0	0.00714288	0	0	0	0	0	0	0	0	0	0	0	0	0	0	0	0	0.0291633	0	0	0	0	0	0	0
ENSG00000078401,7	EDN1	0.387016	0.988249	0.637076	1.50504	1.37841	1.64749	0.638403	6.23596	0.493924	0.546342	1.9163	0.374046	2.29438	0.453818	0.683109	1.70753	0.885785	1.35398	2.97479	2.93645	5.70982	3.6084	15.9803	5.00511	1.56244	1.58064	4.57885	2.17257
ENSG00000078403,17	MLLT10	0.216351	0.161815	0.239021	0.208242	0.235079	0.123098	0.191868	0.114429	0.204589	0.226719	0.186055	0.237353	0.165162	0.160214	0.210637	0.204423	0.225831	0.186914	0.167924	0.0991036	0.19516	0.16344	0.118545	0.138231	0.173447	0.179073	0.173173	0.216115
ENSG00000078487,18	ZCWPW1	0.310276	0.317622	0.33662	0.252057	0.405092	0.380505	0.272745	0.2506	0.305042	0.31885	0.361622	0.292425	0.274625	0.271828	0.380952	0.364287	0.426183	0.564263	0.237048	0.138623	0.439791	0.401264	0.38931	0.401936	0.3141	0.35772	0.298548	0.513941
ENSG00000078549,16	ADCYAP1R1	0	0	0	0	0	0	0	0	0	0	0	0	0	0	0	0	0	0.0183988	0	0	0.00418733	0	0	0	0	0	0	0
ENSG00000078579,9	FGF20	0.0565638	0	0	0.0447721	0	0.0106502	0.149288	0	0.0301881	0	0	0.0279415	0.0205671	0	0.00685461	0	0	0.0642559	0	0	0.0121865	0	0	0	0	0	0.111363	0.00912896
ENSG00000078589,13	P2RY10	0.00625104	0.00953581	0	0.0247395	0.0216368	0.00588494	0.0928029	0.00959264	0.0222412	0.0274274	0.0461414	0.0154395	0	0.0632215	0.0151505	0	0.00557735	0.615431	0.102928	0.0641691	1.41411	0	0.00608256	0	0.012438	0	0.0659308	0
ENSG00000078596,11	ITM2A	0.0473617	0.0120415	0.0132826	0.0374883	0.0728594	0	0.286461	0.0121133	0.0561709	0.11083	0.0332948	0.0259954	0.0574037	0.199585	0.0765263	0.0138107	0.0422574	0.61275	0.136814	0.0872638	1.20747	0	0.0768086	0.0220465	0.0314125	0.0124621	0.0666043	0.0509588
ENSG00000078618,23	NRDC	1.40126	1.42995	1.39164	1.47073	1.39317	1.19476	1.25098	1.2642	1.43589	1.17222	1.35853	1.41038	1.33209	1.17235	1.35443	1.40767	1.40938	1.84643	1.2833	1.24835	1.03812	1.39116	0.97517	1.24541	1.27236	1.37657	1.22619	1.43313
ENSG00000078668,14	VDAC3	3.60713	3.23537	3.3931	3.99341	3.70762	2.73787	3.53166	2.34236	3.9803	4.76566	2.80403	3.80315	2.76776	3.52764	4.07919	3.90047	4.58027	2.89757	3.87093	3.30508	2.69145	3.25413	2.75164	3.71904	3.25027	3.2913	3.40625	3.88324
ENSG00000078674,20	PCM1	1.84451	1.53626	1.76687	1.72514	1.78873	1.24424	1.75331	1.23815	1.57002	1.38307	1.73103	1.89073	1.3439	1.36817	1.62179	1.44734	1.54035	1.45138	1.54917	1.08178	1.20051	1.17915	0.743827	1.28791	1.58582	1.21193	1.7167	1.75443
ENSG00000078687,18	TNRC6C	0.240529	0.245393	0.225571	0.201907	0.22979	0.196875	0.16932	0.129305	0.205092	0.126374	0.235863	0.226408	0.181044	0.144616	0.190299	0.199023	0.203671	0.221897	0.186539	0.134283	0.20712	0.163697	0.127458	0.181318	0.201699	0.185635	0.162125	0.216351
ENSG00000078699,22	CBFA2T2	0.335719	0.361343	0.353224	0.282234	0.289471	0.25244	0.233017	0.209052	0.262173	0.208809	0.335817	0.311911	0.246362	0.241748	0.316671	0.29746	0.354699	0.235466	0.322712	0.200384	0.259427	0.264963	0.174877	0.228388	0.323269	0.267279	0.275992	0.296437
ENSG00000078725,13	BRINP1	0	0.000812216	0.000447965	0.0042144	0	0	0	0.0028597	0.0018944	0.000467227	0	0.000876712	0.00145198	0	0.000322612	0.00512351	0.00332537	0	0	0.000840865	0.00172067	0.00277514	0.0103617	0.00223059	0	0.00378263	0.00187189	0.00429654
ENSG00000078747,17	ITCH	0.569014	0.695594	0.566673	0.444878	0.715464	0.800982	0.643624	0.805472	0.48961	0.540767	0.757571	0.755291	0.692475	0.790804	0.545544	0.547889	0.709384	0.408943	0.675602	0.784318	0.405306	0.79895	0.56121	0.600014	0.685475	0.823778	0.527478	0.651587
ENSG00000078795,17	PKD2L2	0.256102	0.268991	0.307313	0.274162	0.317282	0.250985	0.316841	0.278648	0.336103	0.237632	0.254561	0.395776	0.204179	0.32377	0.237854	0.238729	0.247231	0.23648	0.281976	0.251958	0.194475	0.279787	0.236944	0.325394	0.235297	0.227017	0.261259	0.316773
ENSG00000078804,13	TP53INP2	14.3411	30.0881	13.533	7.751	31.3287	131.503	31.931	111.811	9.59821	18.9714	56.3728	16.1866	71.1774	40.3606	12.8161	31.9222	14.0582	20.2745	21.7466	98.7562	54.8125	86.6497	210.167	65.3656	30.5045	82.5253	57.4559	36.9104
ENSG00000078808,20	SDF4	5.51326	4.87893	4.68345	4.9486	4.77957	4.74589	4.37763	3.64595	5.11402	4.30346	4.32009	4.88392	4.9909	4.19097	5.01089	5.46918	5.35392	3.50348	4.87686	4.50383	5.15159	4.58144	3.06023	4.98742	5.01022	4.22581	4.26214	5.16796
ENSG00000078814,19	MYH7B	0.110979	0.0507888	0.0829979	0.0605146	0.0569087	0.0441136	0.0549198	0.0397378	0.0570359	0.0670892	0.0832183	0.083248	0.0538039	0.0789849	0.0537955	0.0539359	0.0726137	0.149418	0.0534312	0.0681596	0.0956407	0.0587625	0	0.0292739	0.060521	0.0953916	0.0606935	0.0557237
ENSG00000078898,7	BPIFB2	0.366544	0	0.072563	0.0455109	0.0165846	0.094727	0.420873	0.00551457	0.728797	0.201822	0.0151574	0.0650892	0.026133	0.0545167	0	0	0.0192377	0.0748414	0	0.022701	0	0	0	0.0100366	0	0.0567337	0.0050536	0
ENSG00000078900,16	TP73	0.012367	0.00419235	0.00578057	0.0152272	0.00634166	0.00776183	0.00453335	0.00421734	0.0097782	0.00723496	0.00579593	0.0101818	0.00624549	0.00694873	0.00582822	0.00240415	0.00613011	0.0351221	0.00476331	0.00108506	0.0325654	0.00716213	0	0.000959458	0.00546827	0.00433878	0.0251213	0.00997973
ENSG00000078902,16	TOLLIP	2.56491	2.65488	2.70367	2.00442	2.96309	3.60824	2.30902	2.56567	2.50471	2.38235	2.36443	2.56786	2.53598	2.20844	2.94041	2.92519	3.24808	1.94371	2.81309	2.67389	2.44353	3.34401	2.04546	3.13809	3.25319	3.06661	2.52308	3.11915
ENSG00000078967,13	UBE2D4	1.26993	1.26098	0.977246	0.956155	1.4384	0.656095	1.15279	0.37728	1.28802	1.17895	0.861444	1.16985	0.524403	0.613471	1.11433	1.05335	1.0087	1.70066	0.879087	0.440248	1.01767	0.896574	0.712034	0.832642	0.780645	0.782401	0.835772	1.28723
ENSG00000079101,18	CLUL1	0.0237115	0.0230181	0.0217633	0.030712	0.00994823	0.00202934	0.0231124	0.00165395	0.0306783	0.0321571	0.0068191	0.0159724	0.00195947	0.00908379	0.0222039	0.0263999	0.0288491	0.0183655	0.0130764	0.00340428	0.00928832	0.00321009	0	0.0105358	0.0142969	0.00850787	0.00454707	0.0191343
ENSG00000079102,18	RUNX1T1	0	0	0.000651897	0	0	0	0	0	0	0	0	0	0	0	0	0	0	0.0308066	0	0	0.0325519	0.000576928	0	0	0	0	0	0
ENSG00000079112,10	CDH17	0.0012757	0.000973024	0.00321994	0.00908783	0	0	0.00210434	0	0.0034042	0	0.00134521	0	0.00231928	0.00107518	0.00154594	0.00223196	0.00113821	0.00724592	0	0	0.0164908	0.00189976	0.00124132	0.00178148	0.000846104	0	0.001794	0.00102944
ENSG00000079134,13	THOC1	0.498378	0.602967	0.55125	0.413186	0.461003	0.287176	0.474834	0.220867	0.519739	0.497664	0.387353	0.585409	0.228471	0.371155	0.314993	0.304435	0.387166	0.461626	0.286693	0.19677	0.273064	0.327903	0.173493	0.275989	0.304901	0.388321	0.303607	0.426441
ENSG00000079150,19	FKBP7	0.0692875	0.011744	0.0971587	0.11578	0.0355298	0.0217432	0.0761957	0	0.191742	0.189161	0.0162361	0.0760597	0.0279928	0.0194655	0.069971	0.026939	0.0892959	0.0728796	0.0266869	0.00607915	0.140985	0.0229294	0.00749111	0.0107509	0.0357426	0.0243085	0.0866119	0.0807623
ENSG00000079156,17	OSBPL6	0.039175	0.0437683	0.0352811	0.0327553	0.0407428	0.0202584	0.0304903	0.0165109	0.0534962	0.0305038	0.0290912	0.0617804	0.0326015	0.0330172	0.0712107	0.0376491	0.115197	0.0600679	0.0215174	0.0121994	0.0291245	0.0340997	0.00214756	0.0319766	0.0640419	0.0901584	0.0283217	0.0440798
ENSG00000079215,15	SLC1A3	0.139126	0.281065	0.121272	0.180561	0.254517	0.0424792	0.182976	0.0586637	0.265342	0.175981	0.219398	0.305447	0.202805	0.322192	0.174673	0.138154	0.115185	0.144756	0.275895	0.086106	0.0810115	0.0597289	0.0146352	0.0621363	0.411495	0.0692575	0.195651	0.0424802
ENSG00000079246,16	XRCC5	3.44261	2.95503	3.06286	3.40088	3.11155	2.19388	3.22993	2.13173	3.0415	3.48246	2.64258	3.46651	2.82165	2.61908	3.24559	3.29352	3.42038	2.35695	2.97737	2.51999	1.90877	2.94193	1.25434	2.60035	2.90216	3.0408	2.82396	3.29255
ENSG00000079257,8	LXN	2.30614	1.60205	2.62551	3.23684	1.91397	0.657781	1.86316	0.447299	3.00834	3.28382	0.894971	2.0857	0.658513	1.66185	2.83103	2.15241	1.74017	0.917077	1.40046	0.555108	0.360172	0.81708	0.200207	1.10741	0.963782	1.40084	2.26957	2.91598
ENSG00000079263,19	SP140	0.0981732	0.162506	0.0562371	0.0553871	0.101219	0.330365	0.254111	0.560141	0.103118	0.106313	0.248893	0.0722279	0.330383	0.22886	0.105681	0.133391	0.109025	0.23333	0.371086	0.357919	0.438774	0.212299	0.459343	0.281485	0.143387	0.345433	0.210762	0.15423
ENSG00000079277,22	MKNK1	0.503028	0.590274	0.49973	0.488516	0.553593	0.451711	0.467545	0.467611	0.55242	0.429538	0.491673	0.463524	0.388674	0.472877	0.491188	0.418046	0.486792	1.35533	0.479525	0.37124	0.558554	0.381756	0.414167	0.443094	0.441421	0.607837	0.393153	0.494916
ENSG00000079308,21	TNS1	0.657404	0.73081	0.703769	0.948681	0.53038	0.569482	0.656723	0.795395	0.71044	0.728433	0.736678	0.897091	0.462466	0.759157	0.964918	0.600847	0.468368	0.437958	1.16409	0.578773	0.45926	0.307216	0.552803	0.73204	1.0881	0.603365	0.625073	0.868199
ENSG00000079313,15	REXO1	1.38051	1.33534	1.19643	0.892799	1.44509	1.26057	0.941711	1.38047	0.794022	0.865314	1.22952	1.1964	1.27693	0.936059	1.25367	1.20162	1.19777	1.02519	1.02246	0.950772	1.36414	1.05369	1.13457	1.21034	1.3218	0.8494	0.985297	1.15869
ENSG00000079332,16	SAR1A	6.37949	7.69329	6.20437	5.62544	6.84656	6.15031	5.94743	6.05309	6.99524	5.86312	5.75115	6.1324	6.00154	5.37255	7.38605	7.2693	8.02791	5.77215	7.41144	6.15913	4.80896	7.0681	4.34384	6.73861	6.99835	6.83294	6.28486	7.2767
ENSG00000079335,20	CDC14A	0.0892257	0.0715586	0.0551987	0.0586811	0.0567717	0.0407647	0.0768379	0.025673	0.0525217	0.0690866	0.0553453	0.0837227	0.0429395	0.0564004	0.0643992	0.0648542	0.0544389	0.0683183	0.0312708	0.0248669	0.0968239	0.0405462	0.0165981	0.0215304	0.053957	0.027966	0.0498218	0.0656486
ENSG00000079337,16	RAPGEF3	1.23528	1.90352	0.896865	1.35001	1.36012	1.76802	1.6472	2.71834	1.56172	1.15828	2.67791	1.98757	2.21445	1.67265	1.12462	1.4646	1.53015	2.10431	1.23625	2.2529	2.37431	2.88309	3.80121	2.36646	1.8299	3.69253	1.5079	2.0569
ENSG00000079385,23	CEACAM1	8.69317	8.00649	9.85069	7.82607	10.7261	24.3333	8.37986	23.4019	4.34518	7.06905	14.8845	6.28465	17.045	11.4906	4.20536	5.69286	5.01295	3.91995	12.8443	29.6417	7.28817	3.43253	20.5631	6.08925	8.91515	3.74164	10.435	5.60585
ENSG00000079387,15	SENP1	0.617502	0.560957	0.550184	0.589	0.754484	0.661353	0.655225	0.532358	0.718986	0.723009	0.559693	0.608357	0.548708	0.643239	0.691559	0.632752	0.676309	0.453201	0.664411	0.558829	0.414813	0.583778	0.447269	0.575287	0.586724	0.469643	0.553719	0.572486
ENSG00000079393,22	DUSP13B	0	0	0	0	0	0	0	0	0	0	0	0	0	0	0	0	0	0.0180411	0	0	0.0102648	0	0	0	0	0	0	0
ENSG00000079432,9	CIC	3.86393	3.34934	3.81523	3.20534	3.24137	2.89502	2.48062	2.46306	2.8854	2.2358	3.385	3.56669	3.24015	2.70551	3.10545	3.25101	2.97705	3.80558	2.55527	2.13179	4.20781	2.54413	2.24931	2.91001	3.17265	2.38081	2.96902	3.18272
ENSG00000079435,10	LIPE	0.626635	0.562702	0.635656	0.432683	0.584548	0.778212	0.630464	0.900233	0.561345	0.413393	0.646717	0.662269	0.816057	0.471951	0.344683	0.28381	0.412386	0.790946	0.489131	0.565004	0.627159	0.264732	0.998945	0.297899	0.403823	0.312227	0.446865	0.405254
ENSG00000079459,14	FDFT1	2.3669	2.50984	2.64269	1.66162	2.85197	3.28066	2.39151	5.69389	1.36078	2.4823	2.49586	2.60976	2.70019	2.53448	2.07491	1.97645	1.9807	1.48052	2.54693	6.05872	2.27835	3.49546	5.62244	2.19499	2.15461	3.04285	2.29899	2.11328
ENSG00000079462,8	PAFAH1B3	1.65942	0.834824	1.8863	1.76063	1.44613	0.880833	1.32497	0.528261	1.743	1.33226	1.45199	1.71503	0.802365	1.14564	1.56169	1.55976	1.33882	1.10297	1.23919	1.03155	0.988878	1.55107	0.790169	1.15867	1.26452	0.933658	1.21646	1.75221
ENSG00000079482,14	OPHN1	0.0339359	0.0226261	0.0251578	0.0294912	0.0303925	0.0183201	0.0246621	0.0107431	0.0261753	0.02499	0.0285278	0.0341918	0.0224353	0.017401	0.0277521	0.020345	0.0300668	0.0247121	0.0195377	0.0108688	0.0230079	0.0123692	0.00669662	0.0149131	0.0248689	0.0177964	0.0160192	0.0204909
ENSG00000079557,5	AFM	0	0	0	0	0	0	0	0	0	0	0.00544815	0	0	0	0	0	0	0	0	0	0	0	0	0	0	0	0	0
ENSG00000079616,14	KIF22	1.20023	0.951357	1.39262	1.2046	1.36668	0.657281	1.10638	0.481523	1.1304	1.21156	0.876834	1.39504	1.01259	0.958673	1.42121	1.09799	1.56082	0.943124	0.931361	0.569888	1.04786	0.841114	0.412192	0.794223	0.91051	1.0527	0.838417	1.33569
ENSG00000079689,15	SCGN	0.00231923	0	0	0	0	0	0	0	0	0	0	0	0	0	0	0	0	0	0	0	0	0	0	0	0	0	0	0
ENSG00000079691,19	CARMIL1	0.393358	0.188802	0.34682	0.413719	0.34155	0.169624	0.206937	0.183467	0.385839	0.172296	0.210236	0.279213	0.199297	0.189322	0.310376	0.301685	0.215747	0.172798	0.184746	0.222321	0.0983163	0.148202	0.12551	0.127922	0.285017	0.151266	0.284402	0.166322
ENSG00000079739,17	PGM1	0.471436	0.360894	0.52548	0.695924	0.323578	0.178178	0.285236	0.0831703	0.58616	0.391051	0.337462	0.403717	0.223657	0.240719	0.622387	0.570453	0.591028	0.348561	0.360839	0.216023	0.274312	0.237009	0.145655	0.451713	0.443912	0.475362	0.383509	0.387373
ENSG00000079785,16	DDX1	1.96856	2.08868	2.17397	2.09374	2.21902	1.58493	2.20364	1.44299	2.57087	2.56666	1.73031	2.1712	1.67807	1.89935	2.33715	2.2068	2.35534	1.40712	2.04533	1.46401	1.386	1.97355	1.04717	1.91391	2.08125	2.10065	1.82809	2.29792
ENSG00000079805,19	DNM2	1.65965	1.66707	1.43742	1.49739	1.68843	1.75846	1.54221	1.77331	1.55601	1.44328	1.79525	1.60917	1.61733	1.40717	1.5549	1.55993	1.45679	1.61828	1.44864	1.74239	1.87047	1.54212	1.71476	1.42037	1.5626	1.75203	1.5088	1.53382
ENSG00000079819,20	EPB41L2	0.0446677	0.051692	0.0440608	0.0597394	0.0284338	0.0299679	0.0330298	0.00945456	0.0333383	0.0504608	0.0319423	0.0435384	0.0247357	0.030723	0.0637739	0.0570409	0.0613839	0.0797098	0.0382647	0.0141897	0.115593	0.0321125	0.0174854	0.0265283	0.0364362	0.00851096	0.0332129	0.127608
ENSG00000079841,20	RIMS1	0	0	0.000374566	0.00352387	0.000770481	0.00775375	0.00110156	0.00170795	0.0390061	0.00097668	0.000234726	0.00109959	0.00343988	0.000562825	0.000404628	0.0116837	0.00139025	0.00126434	0.000192906	0.000175772	0.0438816	0.0502209	0.0225262	0.000310852	0.000295274	0.0137057	0.012991	0
ENSG00000079931,15	MOXD1	0	0.000832001	0	0	0	0	0.000899674	0	0	0	0	0	0.000991568	0	0.000660942	0	0	0.0134241	0	0	0.0129257	0	0	0	0	0	0.000766997	0
ENSG00000079950,14	STX7	1.62247	1.61529	1.53032	1.83849	2.13798	1.89243	2.31998	2.21068	1.8564	2.24206	2.12689	2.34256	1.78381	2.01518	1.84407	1.87353	1.81485	1.70731	1.71243	2.18744	1.62452	1.93167	1.55548	1.70885	1.85882	2.05189	1.95623	1.72135
ENSG00000079974,19	RABL2B	0.668612	0.683584	0.652305	0.878294	0.878112	0.50892	0.639454	0.518472	0.689634	0.59921	0.832548	0.989678	0.497864	0.563515	0.80163	1.0018	0.755212	0.518478	0.671891	0.494264	0.812201	0.794435	1.79259	0.898934	0.65103	0.802911	0.765214	0.987252
ENSG00000079999,14	KEAP1	3.54863	3.27518	3.55725	3.10645	3.47027	3.47121	2.81803	2.53049	3.12717	3.18349	3.37334	3.54068	3.59153	3.47448	4.24442	4.26991	4.25493	1.87948	3.76124	2.79694	3.07665	3.93398	2.88177	3.62917	3.5873	3.38957	2.9961	4.18896
ENSG00000080007,8	DDX43	0.0202285	0.0115718	0.0425483	0.0160116	0	0.0142829	0.020855	0.00776051	0.0269899	0.00887557	0.00533267	0.0124907	0.00919408	0.0255733	0.0153211	0.0176959	0	0.114897	0.00438259	0	0.059925	0.00376552	0.00492083	0.0176554	0.00670826	0.0439119	0.0142236	0.0244855
ENSG00000080031,10	PTPRH	3.97149	8.51653	2.53688	2.09356	4.0282	7.71147	5.5477	13.0913	1.88576	4.01001	9.24679	6.24133	11.3853	9.33862	3.85863	3.88362	3.35468	1.89138	4.40093	12.1169	3.47607	6.09611	10.849	5.60575	4.59345	5.85244	5.53643	3.45112
ENSG00000080166,16	DCT	0.0965616	0.0102293	0.182795	0.791918	0.0123789	0.00252518	0.00442454	0.0144064	0.143153	0.0211839	0.014142	0.00441665	0.00487647	0.0180852	0.0471319	0.0305038	0.0311115	0.413888	0.202231	0.0148262	0.959293	0.0299581	0	0.43263	0.00533702	0.0931622	0.0207463	0.426404
ENSG00000080189,15	SLC35C2	3.6591	3.46019	2.97912	3.29036	3.22377	3.38036	3.55173	2.18685	3.39869	2.82871	2.56575	2.9562	2.61344	2.41785	3.47273	3.54395	3.18702	2.66863	3.00924	2.72231	2.36637	2.94233	1.76813	3.38049	2.97583	2.87368	3.1811	2.98791
ENSG00000080200,10	CRYBG3	1.16141	1.26601	1.07314	0.901527	0.900884	0.9226	1.08439	0.944222	0.849247	0.887874	1.04226	1.10555	0.818583	0.87324	0.836303	0.891657	0.830159	0.876378	0.713134	0.920787	0.655775	1.06113	0.616916	0.718221	0.884418	1.06294	0.9271	0.870806
ENSG00000080224,18	EPHA6	0.00364308	0.000926239	0.000613024	0.00134569	0.00322252	0.000914592	0.00120189	0.00149081	0.00291647	0.00756603	0.00153663	0.00199958	0.000220776	0.000307044	0.00191309	0.00138102	0.000433394	0.00160942	0.00105238	0.0010548	0.00130815	0.000542525	0.000590815	0.000932703	0.00177193	0.00182132	0.000341549	0.000391977
ENSG00000080293,10	SCTR	0.00269121	0.0143688	0.00339639	0.0127811	0.00931514	0	0.00332948	0	0.00478767	0.0118081	0.00425676	0.014402	0.00366955	0.00453638	0.0578883	0.0235427	0.034817	0.00509532	0.0139935	0.00106255	0.00434861	0.0120232	0	0.00563731	0.015172	0.00743534	0.0104077	0.0238888
ENSG00000080298,16	RFX3	0.110619	0.0815226	0.0861521	0.0763178	0.0681262	0.0545329	0.095551	0.0894638	0.0588377	0.0675563	0.0981243	0.118456	0.0828897	0.0910261	0.0846883	0.0800962	0.0846928	0.0919822	0.0547331	0.0702335	0.060789	0.0587138	0.0690915	0.0375753	0.0679146	0.06431	0.0759416	0.127866
ENSG00000080345,18	RIF1	1.3195	0.937605	1.15946	1.00454	0.911275	0.615593	1.07573	0.542179	1.19037	0.884361	0.983609	1.27255	0.707313	0.752585	0.812288	0.72169	0.724567	1.0339	0.751497	0.544098	0.752362	0.648305	0.246296	0.57603	0.912458	0.786273	0.88083	0.916318
ENSG00000080371,6	RAB21	2.23538	1.99658	2.20023	1.94171	2.08549	2.26176	2.30931	2.16581	1.90055	1.95939	2.20234	2.60324	2.36109	2.12724	2.38986	1.98208	2.49139	2.34861	2.04471	2.03902	2.52257	2.36379	1.68	1.92142	2.20292	2.12626	2.26068	2.46167
ENSG00000080493,19	SLC4A4	0.0720095	0.00774794	0.0309574	0.0269802	0.0192731	0.00510035	0.00912287	0.0121242	0.0841315	0.0166395	0.0314205	0.030665	0.0287277	0.021118	0.0161397	0.0122433	0.0298082	0.0273528	0.00469501	0.00534749	0.00899729	0.0105891	0.00395372	0.00614704	0.0136243	0.0226302	0.0395224	0.00437183
ENSG00000080503,25	SMARCA2	1.12604	0.859281	0.932427	1.08841	0.869442	0.694208	0.774904	0.546352	0.90955	0.723241	0.841231	1.00606	0.723226	0.624666	1.05495	0.923755	0.9739	0.862371	0.732463	0.612498	0.686926	0.834428	0.389705	0.662037	1.05001	1.01694	0.862643	0.903013
ENSG00000080511,5	RDH8	0	0	0	0	0	0	0	0	0	0	0	0	0	0	0	0	0	0.0120541	0	0	0	0	0	0	0	0	0	0
ENSG00000080546,14	SESN1	0.278804	0.34596	0.251203	0.30138	0.454908	0.456394	0.427297	0.383941	0.341457	0.544092	0.45964	0.414544	0.391506	0.444532	0.289329	0.27575	0.449247	0.217646	0.397584	0.392665	0.208444	0.324563	0.134632	0.359561	0.309803	0.278387	0.25529	0.210713
ENSG00000080561,14	MID2	0.592983	0.420812	0.464185	0.397156	0.419773	0.434538	0.509681	0.405821	0.419262	0.406948	0.408844	0.464064	0.437348	0.374373	0.612652	0.553894	0.565898	0.318717	0.48377	0.47682	0.273764	0.500566	0.528389	0.4694	0.527994	0.505809	0.5063	0.481144
ENSG00000080572,14	DNAAF6	0	0	0	0	0	0	0.00251998	0	0	0.00268116	0	0	0	0	0	0	0	0	0.00264781	0	0	0	0	0	0	0.00241182	0	0
ENSG00000080573,7	COL5A3	0.0225727	0.0051651	0.0170924	0.00714681	0.00781311	0	0.00558522	0	0.0160627	0.00594245	0.00714075	0.00743367	0	0.00570736	0.0191481	0.00592397	0.00805598	0.262834	0.00782472	0.00178243	0.153191	0.020169	0.0109821	0.00472832	0.00299425	0.0178184	0.00476156	0.00728611
ENSG00000080603,17	SRCAP	0.479131	0.521783	0.456867	0.415066	0.488314	0.468612	0.390786	0.345163	0.461703	0.310667	0.404189	0.403237	0.404085	0.278186	0.448375	0.39353	0.384745	0.418296	0.31603	0.319489	0.599293	0.392435	0.25642	0.386588	0.54023	0.359305	0.374332	0.440341
ENSG00000080608,10	PUM3	0.175802	0.140476	0.191737	0.210571	0.16742	0.115592	0.21788	0.0806486	0.177888	0.244059	0.0961233	0.182264	0.111612	0.131705	0.140902	0.161115	0.179263	0.150575	0.1322	0.0807951	0.158318	0.11982	0.0343938	0.126648	0.151149	0.126292	0.152392	0.154626
ENSG00000080618,17	CPB2	0	0.00169168	0	0	0	0	0.00182928	0	0	0.00389256	0	0.00182602	0	0	0	0	0	0.00629881	0.00192207	0	0	0.00165145	0	0	0.00147102	0.00175077	0.00155951	0.00178977
ENSG00000080644,16	CHRNA3	0.00407146	0	0	0.00966808	0	0	0	0.00312396	0	0.00714564	0	0.00335205	0	0.00343147	0.00493394	0.0106851	0.210694	0.0115628	0.0317554	0	0	0	0	0.0198999	0	0.038567	0	0.00328551
ENSG00000080709,17	KCNN2	0.000261009	0.000199082	0.000439202	0.000413195	0.00060229	0.00196578	0	0.000200268	0	0	0	0.000644671	0.00166084	0.000879928	0.000948903	0.000913323	0.00489047	0.00420048	0.000226194	0.000206104	0	0.000777386	0.00304769	0.00127572	0.000173114	0.00082414	0.00073411	0.00210625
ENSG00000080802,21	CNOT4	0.289906	0.311581	0.292174	0.276714	0.291557	0.329848	0.253812	0.318791	0.274419	0.22039	0.290988	0.313348	0.309331	0.245643	0.302003	0.294974	0.288401	0.267838	0.299603	0.292579	0.302277	0.318022	0.417104	0.29714	0.317723	0.307779	0.292688	0.352165
ENSG00000080815,20	PSEN1	2.45473	2.50948	2.06529	2.02539	2.33356	2.34694	2.22348	1.85921	2.07097	1.739	2.22723	2.14357	2.34758	1.91896	2.13884	2.19696	2.23132	2.54956	1.98914	2.25778	2.30935	2.0191	1.57828	1.70846	2.32984	1.79834	2.16148	2.14993
ENSG00000080819,9	CPOX	0.777261	0.883094	0.980926	1.1151	0.934148	0.556427	0.828045	0.490771	1.02266	1.04442	0.990361	1.07987	0.699187	0.798386	0.863422	0.78619	0.902987	0.597839	1.05949	0.754411	0.828573	0.584774	0.307252	0.559672	0.891413	0.766941	0.694545	0.803626
ENSG00000080822,17	CLDND1	1.38514	1.24479	1.60386	1.2954	1.43991	1.08453	1.37243	1.07683	1.3744	2.12211	1.29671	1.23449	1.30899	1.49876	1.43758	1.20372	1.56624	1.91279	0.899297	1.22372	2.7528	1.61343	1.52129	1.36615	1.07332	1.63108	1.33397	1.71168
ENSG00000080823,23	MOK	0.0513042	0.0771763	0.0695435	0.081218	0.0937228	0.0536661	0.0740505	0.0568604	0.0823967	0.0725338	0.0631161	0.0774382	0.0492275	0.0816753	0.0803061	0.0748016	0.067391	0.0593604	0.0654565	0.0742719	0.0905762	0.0509346	0.0887492	0.0557239	0.0359178	0.0461232	0.0701445	0.0966013
ENSG00000080824,19	HSP90AA1	21.2364	31.6518	26.1626	25.5011	36.4334	31.2431	45.2731	26.9213	34.3861	51.1725	24.4214	38.1235	31.9263	44.1129	28.9874	30.3882	32.3354	37.2438	31.3226	27.0604	23.2485	34.6822	23.638	35.09	29.8814	31.5271	22.755	36.8599
ENSG00000080839,12	RBL1	0.0715475	0.0563324	0.0718477	0.0657665	0.0745608	0.0543204	0.0751911	0.0460428	0.0585091	0.0536711	0.102217	0.0845578	0.0702832	0.0748902	0.0594342	0.0524946	0.0453034	0.0753782	0.0540036	0.0428283	0.0969636	0.0541333	0.0269493	0.040288	0.0711805	0.0519233	0.0762738	0.0586674
ENSG00000080845,19	DLGAP4	0.312442	0.331032	0.27506	0.303812	0.292448	0.303396	0.244042	0.263943	0.244788	0.197462	0.307646	0.287899	0.27132	0.25897	0.342271	0.407271	0.351231	0.243379	0.345631	0.2941	0.399542	0.521136	0.539587	0.44643	0.353726	0.423444	0.335721	0.467941
ENSG00000080854,16	IGSF9B	0.0265966	0.00289803	0.0191804	0.0210521	0.00219189	0.00178849	0.00470063	0.00437295	0.0118288	0.00666837	0.0120196	0.00625632	0.0120884	0.00320228	0.0034533	0.00332381	0.00169501	0.0233795	0.00164636	0.00300025	0.0777665	0.00141455	0.00739421	0	0	0.00299925	0.00801483	0.00306606
ENSG00000080910,14	CFHR2	0	0	0	0	0	0	0	0	0	0	0	0	0	0	0	0	0	0	0	0	0	0	0	0	0	0	0	0
ENSG00000080986,13	NDC80	0.0051019	0.00778281	0	0.00605748	0.00882963	0.0168108	0.0231436	0.0117438	0.0113453	0.0111927	0.0188295	0.0126012	0.0162321	0.0214997	0.00618267	0.00892627	0.0182082	0.0410529	0.0132641	0.0221577	0.00549595	0.00379885	0.00248219	0.0178117	0.0118434	0	0.00896843	0.0144096
ENSG00000081014,11	AP4E1	0.43053	0.564744	0.394072	0.386653	0.511745	0.669216	0.445815	0.687903	0.421883	0.296845	0.55127	0.391461	0.459097	0.444599	0.303866	0.381801	0.317647	0.350461	0.489955	0.578127	0.421737	0.635858	0.48798	0.577274	0.434598	0.608744	0.564699	0.307334
ENSG00000081019,14	RSBN1	1.10578	0.886715	0.913156	0.941759	1.00336	0.722513	0.895166	0.62893	0.939156	0.920541	0.845189	1.08985	0.955639	0.765474	1.03597	1.05871	1.18717	1.20156	0.999606	0.853446	0.731344	1.11077	0.713634	0.751485	1.05869	1.20088	1.05373	1.13418
ENSG00000081026,19	MAGI3	0.613102	0.541567	0.730357	0.480669	0.512008	0.406785	0.625428	0.55256	0.631918	0.444076	0.720803	0.557971	0.554492	0.598423	0.56608	0.413409	0.645665	0.360768	0.479371	0.422039	0.280117	0.353907	0.222722	0.414228	0.624544	0.344463	0.502265	0.378837
ENSG00000081041,9	CXCL2	3.78516	2.07382	15.8784	41.1855	5.28986	1.35512	9.80544	2.69976	1.802	0.421046	6.24006	1.79958	4.45849	3.19018	0.549148	1.63231	0.761064	5.19824	0.415809	0.463072	25.6137	0.19848	0.830003	0.595591	1.52044	0.631251	3.59867	0.215104
ENSG00000081051,8	AFP	0	0	0	0	0	0	0	0	0	0.00403047	0	0	0	0	0	0	0.00409797	0	0	0	0.00494772	0	0	0	0	0	0	0
ENSG00000081052,14	COL4A4	0.0135087	0.119847	0.0227311	0.0230734	0.036914	0.0140562	0.0222832	0.0120015	0.0917006	0.0212128	0.023991	0.0245849	0.00904816	0.0191752	0.0784051	0.0876973	0.0399645	0.0511523	0.0184844	0.0381766	0.170795	0.27105	0.110691	0.119641	0.0391392	0.451231	0.0419936	0.0860603
ENSG00000081059,20	TCF7	0.318526	0.247669	0.273197	0.254572	0.260466	0.122278	0.188745	0.0972854	0.343846	0.200817	0.176093	0.236784	0.154612	0.247607	0.264205	0.170434	0.320067	0.313246	0.19564	0.0634909	0.586316	0.128949	0.0902741	0.0777344	0.159985	0.156233	0.182655	0.346877
ENSG00000081087,16	OSTM1	0.303037	0.290206	0.334282	0.309824	0.420534	0.437444	0.395041	0.528326	0.408071	0.486789	0.343514	0.387406	0.3099	0.451213	0.281544	0.285715	0.308682	0.354607	0.374228	0.364254	0.437977	0.368546	0.273573	0.292114	0.298691	0.409981	0.300086	0.360696
ENSG00000081138,14	CDH7	0	0	0	0	0	0	0	0	0	0	0	0	0	0	0	0	0	0	0.000711389	0	0.000884285	0	0	0	0	0	0	0.000662421
ENSG00000081148,12	IMPG2	0.00938441	0.00715784	0.0118434	0.0111421	0.0162412	0.00110435	0.0116101	0.00630044	0.00939085	0.0164702	0.00494785	0.00772623	0.00106633	0.00593197	0.0120832	0.0215499	0.00523314	0.0210991	0.00914925	0.00463145	0.0101092	0.0305707	0.034243	0.0139241	0.0132264	0.0120377	0.0156717	0.026505
ENSG00000081154,12	PCNP	4.01907	3.85673	4.0587	4.43308	4.69595	4.32269	4.64732	3.51871	4.67417	5.35743	3.59845	5.02639	3.9729	4.49573	4.76742	4.6614	5.70005	3.6598	4.92236	4.54782	3.38299	5.61796	3.67908	4.72988	4.77484	3.62899	4.77907	5.06842
ENSG00000081177,19	EXD2	0.630549	0.412476	0.600512	0.592682	0.462272	0.249403	0.447831	0.174709	0.490764	0.28819	0.316291	0.547975	0.286591	0.247265	0.394001	0.440517	0.519617	0.368927	0.385166	0.219563	0.257077	0.352128	0.142737	0.34702	0.439991	0.323186	0.394104	0.448759
ENSG00000081181,8	ARG2	1.0997	1.12849	1.20828	1.07374	1.30219	1.2873	1.23818	1.18795	1.26455	1.29515	1.01847	1.06919	1.21996	1.17379	1.13977	1.4715	1.50082	0.986245	1.35115	1.48822	1.03266	1.65382	2.35483	1.75544	1.2548	1.0337	1.45238	1.5121
ENSG00000081189,17	MEF2C	0.0245792	0.00187474	0.00982287	0.0277237	0.00779865	0.00231396	0.00202723	0.000942958	0.0109316	0.0107845	0.00907141	0.0126476	0.00279287	0.0170904	0.00521254	0.00430037	0.0153511	0.087837	0.00106503	0.0160122	0.230355	0.00137262	0.00119583	0.00257431	0.00896613	0.00630573	0.0233317	0.000991722
ENSG00000081237,21	PTPRC	0.0985499	0.0176865	0.076412	0.225604	0.0914091	0.015463	0.181688	0.0200159	0.169304	0.0924153	0.1029	0.102614	0.0693836	0.201948	0.0620549	0.0642359	0.0387922	5.34881	0.131456	0.222013	3.27227	0.0100717	0.0253836	0.0269848	0.0627997	0.0228803	0.2337	0.0155933
ENSG00000081248,12	CACNA1S	0	0	0	0	0	0	0	0	0	0	0	0	0	0	0	0	0	0	0	0.00124492	0	0	0	0	0	0	0	0
ENSG00000081277,13	PKP1	1.71301	0.780757	1.38265	0.428082	0.937325	0.463263	0.476692	0.375786	0.445966	0.857524	0.915406	0.75676	1.42212	0.381477	0.985905	0.978719	1.10177	3.91784	0.585358	0.709322	2.17537	2.31594	1.80687	1.55588	1.2162	3.67002	1.61741	1.55653
ENSG00000081307,15	UBA5	1.97789	1.42211	1.62212	1.56556	1.87901	1.15737	1.95309	0.873664	1.836	1.90285	1.4016	2.02057	1.36907	1.48729	1.53653	1.56358	1.80115	1.14233	1.52143	1.18928	0.825872	1.24641	0.653297	1.03578	1.59766	1.28915	1.23763	1.59974
ENSG00000081320,11	STK17B	3.60085	2.3991	3.95379	4.98148	3.11592	2.74678	5.1686	1.67335	3.72963	3.95922	2.87603	3.67046	1.86069	4.38065	3.42696	2.96487	3.21039	9.52378	3.08108	2.4795	3.31617	3.66069	1.19661	2.16629	3.37092	2.94818	3.41169	3.61057
ENSG00000081377,17	CDC14B	0.390403	0.458844	0.336678	0.382058	0.406416	0.228876	0.253937	0.193346	0.601397	0.243706	0.319983	0.523039	0.287134	0.411296	0.802667	0.56662	0.852613	0.312462	0.46674	0.171655	0.243732	0.399042	0.203754	0.391544	0.421944	0.400628	0.32754	0.668029
ENSG00000081386,13	ZNF510	1.41932	1.20905	1.17773	1.30103	1.51377	1.16171	1.33153	0.770922	1.42734	1.4595	1.27035	1.5982	1.01974	1.39765	1.57813	1.53603	1.82338	0.817248	1.36949	1.19778	0.793369	1.2493	0.726127	1.13065	1.3716	1.19353	1.26549	1.61764
ENSG00000081479,15	LRP2	0.000488452	0.00037256	0	0.0255173	0	0	0	0.000374781	0.00130343	0	0	0.000402144	0.00133204	0.000411673	0.00118385	0.00897324	0.000871619	0.000462397	0	0	0.00105236	0.000363699	0	0	0.000323964	0	0.0103036	0.024438
ENSG00000081665,14	ZNF506	1.71308	1.45317	1.52482	1.13799	1.42604	1.1033	1.74039	1.06873	1.46112	1.61286	1.49916	1.74783	1.28944	1.31157	1.27275	1.21289	1.44561	1.40042	1.18211	1.03414	1.17277	1.08243	1.00015	1.14695	1.21477	1.46096	1.25858	1.42115
ENSG00000081692,13	JMJD4	3.57411	4.48489	3.80251	4.52645	5.18789	4.88437	4.94477	3.25544	5.02514	5.2408	4.03631	4.36641	4.08738	4.3727	4.90409	4.41763	4.85539	2.59763	4.15648	3.51418	2.85657	3.55408	2.08667	4.04122	4.08341	3.65862	3.71293	4.29835
ENSG00000081721,12	DUSP12	1.22972	1.21934	0.944098	1.41138	1.18826	1.23006	1.3312	0.778423	1.50402	1.52425	0.923913	1.44272	0.950165	1.36031	1.22012	1.3178	1.61835	0.829439	1.17226	0.801106	0.728585	1.48792	0.85256	1.43821	1.01951	0.946446	1.12407	1.1784
ENSG00000081760,17	AACS	0.491567	0.383944	0.370112	0.477893	0.315087	0.254319	0.36282	0.15857	0.424118	0.272032	0.32533	0.35488	0.318024	0.230166	0.389083	0.329297	0.381955	0.3815	0.195729	0.249449	0.359383	0.394597	0.232695	0.311278	0.266307	0.501062	0.42868	0.335924
ENSG00000081791,9	DELE1	3.29945	2.6275	2.71219	2.67166	2.55976	1.62452	2.74738	2.40067	2.4907	2.36843	2.59942	2.82574	2.14316	2.00304	2.32091	2.28918	2.58293	1.79509	1.60496	1.84174	2.41038	1.51547	1.52531	1.7786	2.49858	2.26024	2.54666	2.14737
ENSG00000081800,9	SLC13A1	0	0	0	0	0	0	0	0	0	0	0	0	0	0	0	0	0	0	0	0	0	0	0	0	0	0	0	0
ENSG00000081803,17	CADPS2	0.0362171	0.0390442	0.0454517	0.07415	0.0567266	0.0280006	0.0420531	0.0142825	0.0631704	0.0310714	0.0320031	0.0371472	0.0297954	0.032059	0.0331008	0.0334527	0.0397154	0.0291137	0.0385753	0.0255629	0.0172186	0.0150654	0.011222	0.0302327	0.0359642	0.021881	0.0277422	0.0243276
ENSG00000081818,4	PCDHB4	0.876204	0.276543	1.01682	0.502222	0.41832	0.0853332	0.274117	0.0695479	0.806258	0.477245	0.732782	0.447755	0.302116	0.280111	0.183072	0.396467	0.35045	0.343227	0.104735	0.0238582	0.0650951	0.0449943	0.146998	0.168772	0.160314	0.238502	0.616098	0.219433
ENSG00000081842,18	PCDHA6	0	0	0	0	0	0	0	0.000478513	0	0	0.000657625	0	0	0	0	0.000545566	0	0	0	0	0	0	0	0	0.000413632	0.000492293	0	0
ENSG00000081853,15	PCDHGA2	0.00462047	0.00100691	0.00166605	0.0114942	0	0.000621409	0.00326645	0	0.000587129	0.00173768	0.00069603	0.00326062	0	0.000556313	0.00199973	0.0023097	0.00235572	0.000624858	0.00114405	0	0.000711048	0.000982966	0	0.000460883	0.000437787	0.000521042	0.00139237	0.000532649
ENSG00000081870,12	IFT25	0.485624	0.430632	0.455086	0.528142	0.665071	0.297355	0.823857	0.245378	0.793687	1.42743	0.291429	0.536339	0.412731	0.658857	0.614813	0.552616	0.693964	0.381231	0.437956	0.208881	0.301971	0.349835	0.122936	0.487945	0.424214	0.392691	0.513584	0.758272
ENSG00000081913,14	PHLPP1	0.392006	0.648657	0.287447	0.207201	0.261955	0.66821	0.276055	0.898676	0.177627	0.191236	0.538793	0.347402	0.594692	0.365878	0.288817	0.426855	0.372224	0.198904	0.508261	0.663995	0.469984	0.55759	0.994787	0.599562	0.452332	0.691873	0.452985	0.435792
ENSG00000081923,15	ATP8B1	1.4366	0.994002	1.40048	1.30188	1.14842	0.939136	1.1746	0.850893	1.15855	1.0111	1.11606	1.35173	1.06937	1.01187	1.13116	1.10093	1.33867	0.655701	1.16241	0.783663	0.503747	1.04513	0.471429	0.931951	1.12734	1.15832	1.08487	0.906725
ENSG00000081985,14	IL12RB2	0.0062934	0.00768033	0.0148259	0.000996286	0.00726114	0.00710978	0.0197245	0.00772611	0.00447838	0.0077317	0.00530903	0.011399	0.0034325	0.00530415	0.00305063	0.00550546	0.00898422	0.0262139	0.00654474	0.00198781	0.0542358	0.00374883	0.00244951	0.00263657	0.00584371	0.00695501	0.0123905	0.00914135
ENSG00000082014,17	SMARCD3	0.317363	0.163618	0.200261	0.381457	0.220377	0.121724	0.201163	0.0428393	0.261384	0.273338	0.151834	0.234674	0.130889	0.146122	0.156686	0.205651	0.204504	0.16969	0.137516	0.0672916	0.174103	0.0918973	0.0314528	0.116953	0.111092	0.127579	0.167364	0.151763
ENSG00000082068,9	WDR70	0.0706898	0.0548555	0.0584407	0.0688469	0.0712763	0.0442701	0.0714849	0.0341942	0.0798284	0.0547503	0.0583366	0.0688269	0.0555976	0.0556927	0.0800778	0.0696366	0.0806217	0.0596453	0.0668542	0.035676	0.0480074	0.054695	0.0266166	0.0448516	0.0585041	0.0657481	0.0514341	0.0687008
ENSG00000082074,19	FYB1	0.0373629	0.0626958	0.0342931	0.0967876	0.0297839	0.00383724	0.0554689	0.00938223	0.0864091	0.0244413	0.0358169	0.026846	0.0148205	0.0732857	0.021404	0.0350621	0.0145467	1.75049	0.0541616	0.0573973	0.59129	0.00505823	0.00859321	0.00521763	0.0247808	0.00857991	0.0616187	0.00603009
ENSG00000082126,18	MPP4	0	0.00162955	0.0017975	0.00169107	0	0	0	0	0.0057011	0	0.00225285	0.00175895	0	0	0.00388354	0	0.00190619	0.00202249	0.00370295	0.00168703	0	0	0	0.00149174	0.00283398	0.00674585	0	0.00172403
ENSG00000082146,13	STRADB	0.298031	0.275424	0.312136	0.264288	0.392371	0.381863	0.364124	0.391877	0.409197	0.42865	0.375558	0.348202	0.310261	0.367917	0.426355	0.410008	0.502032	0.242331	0.389024	0.383766	0.298403	0.589312	0.91933	0.447277	0.382213	0.418781	0.444335	0.512933
ENSG00000082153,18	BZW1	15.637	24.2939	17.1141	12.9751	21.6704	23.6108	25.0408	32.1264	20.8423	22.43	20.8629	22.1974	28.4475	26.6012	18.3919	17.6022	18.8597	14.9849	18.8063	30.4814	17.4588	30.5527	23.3612	29.0005	24.8872	24.1937	21.855	20.4434
ENSG00000082175,16	PGR	0	0	0	0	0.00132425	0	0	0	0	0	0	0	0.00104334	0.000967348	0	0	0	0.0184712	0	0.00090632	0.0136005	0	0.00670095	0	0	0	0	0
ENSG00000082196,21	C1QTNF3	0.0544222	0.0172958	0.049604	0.057436	0.0680234	0.0256175	0.0785509	0.0347977	0.0403405	0.0955142	0.0239114	0.0896122	0.028858	0.0535124	0.0137398	0.0238043	0.0283249	0.0601058	0.0314421	0.0358117	0.0586256	0.0135075	0.0176518	0.0158332	0.0330874	0.0322198	0.0318889	0.0292778
ENSG00000082212,13	ME2	0.662328	0.813192	0.571408	0.587213	0.481801	0.449293	0.886905	0.313366	0.45308	0.567789	0.795192	0.858875	0.510299	0.812188	0.577415	0.592785	0.495413	0.571973	0.495773	0.561653	0.530582	0.585422	0.337866	0.518	0.537695	0.415364	0.51949	0.606066
ENSG00000082213,18	C5orf22	1.60619	1.5256	1.37262	1.53522	1.59676	1.74037	1.58303	1.69746	1.22204	1.50699	1.80555	1.65922	1.63912	1.91564	1.48432	1.59951	1.53674	0.898921	1.8428	2.066	0.89777	1.81275	1.35156	1.39659	1.4338	1.81412	1.60174	1.39803
ENSG00000082258,13	CCNT2	2.08963	1.63438	1.9417	1.76694	1.90101	1.54325	2.39719	1.48958	2.00802	2.33203	1.87311	1.96223	1.33246	1.94035	1.78481	1.56617	1.93681	1.77691	1.33333	1.30547	1.37412	1.66216	0.835645	1.11724	1.63827	1.70471	1.60897	1.81267
ENSG00000082269,17	FAM135A	0.463905	0.494663	0.512361	0.378249	0.726782	0.519993	0.667982	0.699989	0.559622	0.644673	0.682235	0.673177	0.69249	0.772817	0.471929	0.525943	0.55234	0.508192	0.693127	0.6236	0.374384	0.682757	0.658231	0.643498	0.527899	0.657072	0.681295	0.462621
ENSG00000082293,13	COL19A1	0	0	0	0.000263135	0	0	0	0	0	0	0	0	0	0	0	0	0	0.00125882	0	0	0.00572981	0	0	0	0	0	0.000233751	0
ENSG00000082397,18	EPB41L3	0.0656227	0.00846483	0.0125851	0.0290267	0.0567852	0.0513314	0.0676551	0.111069	0.0446369	0.04573	0.0386695	0.00635618	0.0100883	0.037414	0.061982	0.0417887	0.0185123	0.0854182	0.034289	0.101351	0.105517	0.0298205	0.152123	0.0218994	0.085128	0.0358037	0.0580171	0.0190794
ENSG00000082438,18	COBLL1	0.732116	0.703784	0.696399	0.455932	0.687623	0.510378	0.602834	0.473997	0.668439	0.684929	0.632278	0.756681	0.565407	0.540034	0.919101	0.891343	0.816787	0.758933	0.956412	0.634964	0.593126	1.1254	2.25254	0.978443	0.87965	0.812425	0.880663	0.997506
ENSG00000082458,12	DLG3	2.02855	1.87405	1.5871	1.49612	1.65365	1.833	1.8279	1.35282	1.94268	1.92651	1.34742	1.57022	1.3873	1.66974	1.94479	1.99515	2.16007	1.1558	1.73661	1.44614	0.716837	1.37493	0.86703	1.51569	1.65601	1.58483	1.65298	1.8282
ENSG00000082482,14	KCNK2	0	0	0	0	0	0	0	0	0	0	0	0	0	0	0	0	0	0.000470613	0	0	0	0	0	0	0	0	0	0.000401165
ENSG00000082497,12	SERTAD4	0.457118	0.228214	1.27267	0.822327	0.700016	0.133016	0.137098	0.095656	0.916712	0.423014	0.289214	0.38319	0.332424	0.154106	0.231653	0.174496	0.289205	0.440602	0.0576211	0.0393774	0.214876	0.111393	0.00808722	0.168293	0.600851	0.177139	0.309732	0.348756
[truncated: 18,512 more rows]

## Sheet: Analysis Results_mRNA
mRNA	log2FC	Adjusted p value
TSPAN6	0.617765	0.0453503
TNMD	0.26903	NA
DPM1	0.156785	0.297022
SCYL3	0.154122	0.104035
FIRRM	0.139089	0.119642
FGR	0.628559	0.496571
CFH	1.43598	0.00260946
FUCA2	-0.103377	0.613487
GCLC	0.097851	0.595262
NFYA	-0.0139584	0.954232
[truncated: 20,063 more rows]

## Sheet: Differentially Expressed mRNAs
mRNA	log2FC	Adjusted p value
[truncated: 695 more rows]

[truncated: 3 more sheets: NormalizedExpressionMatrixmiRNA, Analysis Results_miRNA, Differentially Expressed miRNAs]
